# Supplementary material for: Evaluating the method reproducibility of deep learning models in biodiversity research
Source: PeerJ Comput Sci. 2025 Feb 5;11:e2618. doi: 10.7717/peerj-cs.2618 (PMC11888858; doi:10.7717/peerj-cs.2618)
Supplement: Supplemental Information 1 [file peerj-cs-11-2618-s001.zip]

Archive with 12 entries (11 files):
- Reproduce-DLmethods-Biodiv-main/
- Reproduce-DLmethods-Biodiv-main/Category_and_levels.py
- Reproduce-DLmethods-Biodiv-main/Compare_annotations.py
- Reproduce-DLmethods-Biodiv-main/Data_after_inter_annotator_agreement.csv
- Reproduce-DLmethods-Biodiv-main/Final_data.csv
- Reproduce-DLmethods-Biodiv-main/Google_scholar_500_publications_run1.json
- Reproduce-DLmethods-Biodiv-main/Inter_Annotator_Agreement.py
- Reproduce-DLmethods-Biodiv-main/LICENSE
- Reproduce-DLmethods-Biodiv-main/README.md
- Reproduce-DLmethods-Biodiv-main/Variable_info_VK_v1.csv
- Reproduce-DLmethods-Biodiv-main/Variable_info_WA_v1.csv
- Reproduce-DLmethods-Biodiv-main/web_scraping.py
