# Supplementary material for: Evaluating the method reproducibility of deep learning models in biodiversity research
Source: PeerJ Comput Sci. 2025 Feb 5;11:e2618. doi: 10.7717/peerj-cs.2618 (PMC11888858; doi:10.7717/peerj-cs.2618)
Supplement: Supplemental Information 1 [file peerj-cs-11-2618-s001.zip › Reproduce-DLmethods-Biodiv-main/Final_data.csv]

no	Article_name	DOI	Dataset	Source Code	Open source frameworks or environment	Model architecture	Software and Hardware Specification	Methods	Hyper-parameters	Randomness	Averaging result	Evaluation metrics	Resources Information	Methodological Information	Statistical Information	Randomness Information	Level 1	Level 2	Level 3	Level 4	Level 5
1	Deep learning for large scale biodiversity monitoring	https://doi.org/10.13140/RG.2.1.1051.7201	n	n	y	n	n	y	n	n	n	n	n	n	n	n	n	n	n	n	n
3	Deep learning improves acoustic biodiversity monitoring and new candidate forest frog species identification (genus Platymantis) in the Philippines	https://doi.org/10.1007/s10531-020-02107-1	n	n	y	y	n	y	n	n	n	y	n	n	n	n	n	n	n	n	n
5	Mapping Potential Plant Species Richness over Large Areas with Deep Learning, MODIS, and Species Distribution Models	https://doi.org/10.3390/rs13132490	n	n	y	y	y	y	y	n	y	y	n	y	y	n	n	n	n	n	n
7	Automatic annotation of coral reefs using deep learning	https://doi.org/10.1109/OCEANS.2016.7761105	y	n	y	y	n	y	n	n	n	y	n	n	n	n	n	n	n	n	n
8	Detection and annotation of plant organs from digitised herbarium scans using deep learning	https://doi.org/10.3897/BDJ.8.e57090	y	y	y	y	y	y	y	n	y	y	y	y	y	n	y	y	y	n	n
9	Sashimi: A toolkit for facilitating high-throughput organismal image segmentation using deep learning	https://doi.org/10.1111/2041-210X.13712	y	y	y	y	y	y	y	n	y	y	y	y	y	n	y	y	y	n	n
12	Automatic standardized processing and identification of tropical bat calls using deep learning approaches	https://doi.org/10.1016/j.biocon.2019.108269	n	n	y	y	n	y	n	n	n	y	n	n	n	n	n	n	n	n	n
13	Image-based taxonomic classification of bulk biodiversity samples using deep learning and domain adaptation	https://doi.org/10.1111/syen.12583	y	y	y	y	n	y	y	n	y	y	y	n	y	n	y	n	n	n	n
14	Scene-specific convolutional neural networks for video-based biodiversity detection	https://doi.org/10.1111/2041-210X.13011	n	y	y	y	y	y	y	n	n	y	n	y	n	n	n	n	n	n	n
16	Modelling Animal Biodiversity Using Acoustic Monitoring and Deep Learning	https://doi.org/10.1109/IJCNN52387.2021.9534195	n	n	y	y	y	y	n	n	n	y	n	n	n	n	n	n	n	n	n
18	Whale counting in satellite and aerial images with deep learning	https://doi.org/10.1038/s41598-019-50795-9	y	n	y	y	y	y	y	n	y	y	n	y	y	n	n	n	n	n	n
19	Towards an IoT-based Deep Learning Architecture for Camera Trap Image Classification	https://doi.org/10.1109/GCAIoT51063.2020.9345858	n	n	y	y	n	y	y	n	n	y	n	n	n	n	n	n	n	n	n
20	A Deep learning method for accurate and fast identification of coral reef fishes in underwater images	https://doi.org/10.1016/j.ecoinf.2018.09.007	n	n	y	y	n	y	y	n	y	y	n	n	y	n	n	n	n	n	n
24	CityNet—Deep learning tools for urban ecoacoustic assessment	https://doi.org/10.1111/2041-210X.13114	y	y	y	y	y	y	y	n	n	y	y	y	n	n	y	y	n	n	n
25	Individual tree-crown detection in RGB imagery using semi-supervised deep learning neural networks	https://doi.org/10.3390/rs11111309	y	y	y	y	y	y	y	n	n	y	y	y	n	n	y	y	n	n	n
27	BatNet++: A Robust Deep Learning-Based Predicting Models for Calls Recognition	https://doi.org/10.1109/ICSGEA51094.2020.00062	n	n	y	y	n	y	n	n	n	y	n	n	n	n	n	n	n	n	n
28	An automated deep learning based satellite imagery analysis for ecology management	https://doi.org/10.1016/j.ecoinf.2021.101452	y	n	y	y	n	y	y	n	y	y	n	n	y	n	n	n	n	n	n
33	A new method to control error rates in automated species identification with deep learning algorithms	https://doi.org/10.1038/s41598-020-67573-7	n	n	y	y	n	y	n	n	y	y	n	n	y	n	n	n	n	n	n
34	A deep learning approach to species distribution modelling	https://doi.org/10.1007/978-3-319-76445-0_10	y	n	y	y	n	y	y	n	y	y	n	n	y	n	n	n	n	n	n
37	Fusing shallow and deep learning for bioacoustic bird species classification	https://doi.org/10.1109/ICASSP.2017.7952134	y	n	y	y	n	y	y	n	y	y	n	n	y	n	n	n	n	n	n
38	Bat detective—Deep learning tools for bat acoustic signal detection	https://doi.org/10.1371/journal.pcbi.1005995	y	y	y	y	y	y	y	n	y	y	y	y	y	n	y	y	y	n	n
39	Identification of animals and recognition of their actions in wildlife videos using deep learning techniques	https://doi.org/10.1016/j.ecoinf.2021.101215	n	n	y	y	n	y	y	n	n	y	n	n	n	n	n	n	n	n	n
42	An automated light trap to monitor moths (Lepidoptera) using computer vision-based tracking and deep learning	https://doi.org/10.3390/s21020343	n	y	y	y	n	y	y	y	y	y	n	n	y	y	n	n	n	n	n
43	Deep-learning Versus OBIA for Scattered Shrub Detection with Google Earth Imagery: Ziziphus lotus as Case Study	https://doi.org/10.3390/rs9121220	y	y	y	y	y	y	y	n	n	y	y	y	n	n	y	y	n	n	n
44	Automated Extraction of Phenotypic Leaf Traits of Individual Intact Herbarium Leaves from Herbarium Specimen Images Using Deep Learning Based Semantic Segmentation	https://doi.org/10.3390/s21134549	n	n	y	y	n	y	y	n	n	y	n	n	n	n	n	n	n	n	n
45	Harnessing deep learning in ecology: An example predicting bark beetle outbreaks	https://doi.org/10.3389/fpls.2019.01327	y	y	y	y	y	y	y	n	n	y	y	y	n	n	y	y	n	n	n
46	Integrating multi-sensors data for species distribution mapping using deep learning and envelope models	https://doi.org/10.3390/rs13163284	n	n	n	y	n	y	n	n	n	y	n	n	n	n	n	n	n	n	n
47	Automated conservation assessment of the orchid family with deep learning	https://doi.org/10.1111/cobi.13616	y	y	y	y	n	y	y	y	n	n	y	n	n	y	y	n	n	n	n
52	Extreme deep learning in biosecurity: the case of machine hearing for marine species identification	https://doi.org/10.1080/24751839.2018.1501542	n	n	y	y	n	y	n	n	y	y	n	n	y	n	n	n	n	n	n
53	A continental-scale assessment of density, size, distribution and historical trends of farm dams using deep learning convolutional neural networks	https://doi.org/10.3390/rs13020319	y	n	y	y	n	y	y	n	n	n	n	n	n	n	n	n	n	n	n
54	Recognition of Endemic Bird Species Using Deep Learning Models	https://doi.org/10.1109/ACCESS.2021.3098532	n	n	y	y	n	y	y	n	y	y	n	n	y	n	n	n	n	n	n
56	Understanding deep learning in land use classification based on Sentinel-2 time series	https://doi.org/10.1038/s41598-020-74215-5	y	n	n	y	n	y	n	n	n	y	n	n	n	n	n	n	n	n	n
58	Assessment of deep learning techniques for land use land cover classification in southern new Caledonia	https://doi.org/10.3390/rs13122257	y	n	y	y	n	y	y	n	n	y	n	n	n	n	n	n	n	n	n
61	Columnar cactus recognition in aerial images using a deep learning approach	https://doi.org/10.1016/j.ecoinf.2019.05.005	y	n	y	y	n	y	y	n	n	y	n	n	n	n	n	n	n	n	n
62	Applications of deep convolutional neural networks to digitized natural history collections	https://doi.org/10.3897%2FBDJ.5.e21139	n	y	y	y	n	y	y	n	n	y	n	n	n	n	n	n	n	n	n
63	Deep learning and citizen science enable automated plant trait predictions from photographs	https://doi.org/10.1038/s41598-021-95616-0	y	y	y	y	y	y	y	y	y	y	y	y	y	y	y	y	y	y	y
64	Large-scale plant classification with deep neural networks	https://doi.org/10.1145/3075564.3075590	n	y	y	y	n	y	y	n	y	y	n	n	y	n	n	n	n	n	n
65	Semantic segmentation of tree-canopy in urban environment with pixel-wise deep learning	https://doi.org/10.3390/rs13163054	y	n	y	y	y	y	y	n	n	y	n	y	n	n	n	n	n	n	n
66	Predicting animal behaviour using deep learning: GPS data alone accurately predict diving in seabirds	https://doi.org/10.1111/2041-210X.12926	y	n	y	y	n	y	n	n	y	y	n	n	y	n	n	n	n	n	n
67	Tree cover estimation in global drylands from space using deep learning	https://doi.org/10.3390/rs12030343	y	n	y	y	n	y	y	n	n	y	n	n	n	n	n	n	n	n	n
71	Vegetation detection using deep learning and conventional methods	https://doi.org/10.3390/rs12152502	n	n	y	y	n	y	y	n	n	y	n	n	n	n	n	n	n	n	n
75	A novel deep learning based approach for seed image classification and retrieval	https://doi.org/10.1016/j.compag.2021.106269	n	n	y	y	n	y	n	n	y	y	n	n	y	n	n	n	n	n	n
78	Bag of Features (BoF) Based Deep Learning Framework for Bleached Corals Detection	https://doi.org/10.3390/bdcc5040053	y	n	y	y	n	y	y	n	n	y	n	n	n	n	n	n	n	n	n
79	Hierarchical mapping of Brazilian Savanna (Cerrado) physiognomies based on deep learning	https://doi.org/10.1117/1.JRS.15.044504	n	n	y	y	n	y	n	n	n	y	n	n	n	n	n	n	n	n	n
81	Fish classification using DNA barcode sequences through deep learning method	https://doi.org/10.3390/sym13091599	y	n	y	n	n	y	n	n	n	y	n	n	n	n	n	n	n	n	n
82	Using deep learning for image-based plant disease detection	https://doi.org/10.3389/fpls.2016.01419	y	y	y	y	n	y	y	n	n	y	y	n	n	n	y	n	n	n	n
83	Investigation of different CNN-based models for improved bird sound classification	https://doi.org/10.1109/ACCESS.2019.2957572	y	n	y	y	n	y	y	n	y	y	n	n	y	n	n	n	n	n	n
84	Development of spectral-phenological features for deep learning to understand Spartina alterniflora invasion	https://doi.org/10.1016/j.rse.2020.111745	n	n	n	n	n	y	n	n	y	y	n	n	y	n	n	n	n	n	n
87	Trade-off between deep learning for species identification and inference about predator-prey co-occurrence: Reproducible R workflow integrating models in computer vision and ecological statistics	https://doi.org/10.57750/yfm2-5f45	n	y	y	y	y	y	y	n	n	y	n	y	n	n	n	n	n	n	n
88	Evaluation of Deep Learning Techniques for Deforestation Detection in the Brazilian Amazon and Cerrado Biomes From Remote Sensing Imagery	https://doi.org/10.3390/rs12060910	y	n	y	y	n	y	y	n	n	y	n	n	n	n	n	n	n	n	n
91	Pollen analysis using multispectral imaging flow cytometry and deep learning	https://doi.org/10.1111/nph.16882	n	n	y	y	n	y	n	n	n	y	n	n	n	n	n	n	n	n	n
92	Coral reef fish detection and recognition in underwater videos by supervised machine learning: Comparison between Deep Learning and HOG+ SVM methods	https://doi.org/10.1007/978-3-319-48680-2_15	n	n	y	y	n	y	n	n	n	y	n	n	n	n	n	n	n	n	n
95	Camera Assisted Roadside Monitoring for Invasive Alien Plant Species Using Deep Learning	https://doi.org/10.3390/s21186126	n	n	y	y	n	y	y	n	n	y	n	n	n	n	n	n	n	n	n
96	An alternative approach for mapping burn scars using Landsat imagery, Google Earth Engine, and Deep Learning in the Brazilian Savanna	https://doi.org/10.1016/j.rsase.2021.100472	y	n	y	n	n	y	y	n	n	n	n	n	n	n	n	n	n	n	n
97	Automatic windthrow detection using very-high-resolution satellite imagery and deep learning	https://doi.org/10.3390/rs12071145	y	n	y	y	n	y	y	n	n	y	n	n	n	n	n	n	n	n	n
99	Reconstruction of damaged herbarium leaves using deep learning techniques for improving classification accuracy	https://doi.org/10.1016/j.ecoinf.2021.101243	y	n	y	y	n	y	y	n	n	y	n	n	n	n	n	n	n	n	n
100	Country-wide retrieval of forest structure from optical and SAR satellite imagery with deep ensembles	https://doi.org/10.1016/j.isprsjprs.2022.11.011	n	y	y	y	y	y	y	n	n	y	n	y	n	n	n	n	n	n	n
102	Counting sea lions and elephants from aerial photography using deep learning with density maps	https://doi.org/10.1186/s40317-021-00247-x	y	y	y	y	n	y	y	n	n	y	y	n	n	n	y	n	n	n	n
103	Going deeper in the automated identification of Herbarium specimens	https://doi.org/10.1186/s12862-017-1014-z	y	n	y	y	n	y	y	n	n	y	n	n	n	n	n	n	n	n	n
108	Forest Damage Assessment Using Deep Learning on High Resolution Remote Sensing Data	https://doi.org/10.3390/rs11171976	n	n	y	y	n	y	y	n	n	y	n	n	n	n	n	n	n	n	n
111	Marine Data Prediction: An Evaluation of Machine Learning, Deep Learning, and Statistical Predictive Models	https://doi.org/10.1155/2021/8551167	n	n	y	y	n	y	y	n	y	y	n	n	y	n	n	n	n	n	n
113	A deep active learning system for species identification and counting in camera trap images	https://doi.org/10.1111/2041-210X.13504	y	y	n	y	n	y	y	n	n	y	n	n	n	n	n	n	n	n	n
114	Deep Learning Approaches for the Mapping of Tree Species Diversity in a Tropical Wetland Using Airborne LiDAR and High-Spatial-Resolution Remote Sensing Images	https://doi.org/10.3390/f10111047	n	n	y	y	n	y	y	n	n	y	n	n	n	n	n	n	n	n	n
116	Hidden Biases in Automated Image-Based Plant Identification	https://doi.org/10.1109/IWOBI.2018.8464187	n	n	y	y	n	y	y	n	n	y	n	n	n	n	n	n	n	n	n
117	A comparison of deep learning and citizen science techniques for counting wildlife in aerial survey images	https://doi.org/10.1111/2041-210X.13165	y	y	y	y	n	y	y	n	y	y	y	n	y	n	y	n	n	n	n
118	Acoustic auto-encoders for biodiversity assessment	https://doi.org/10.1016/j.ecoinf.2021.101237	n	n	y	y	n	y	y	n	y	y	n	n	y	n	n	n	n	n	n
119	Forest Conservation with Deep Learning: A Deeper Understanding of Human Geography around the Betampona Nature Reserve, Madagascar	https://doi.org/10.3390/rs13173495	y	y	y	y	n	y	y	n	n	y	y	n	n	n	y	n	n	n	n
121	Performance of MobileNetV3 Transfer Learning on Handheld Device-based Real-Time Tree Species Identification	https://doi.org/10.23919/ICAC50006.2021.9594222	y	n	y	y	n	y	y	n	n	n	n	n	n	n	n	n	n	n	n
125	An Efficient Approach Based on Privacy-Preserving Deep Learning for Satellite Image Classification	https://doi.org/10.3390/rs13112221	n	n	y	y	n	y	y	n	n	y	n	n	n	n	n	n	n	n	n
127	Automatically identifying, counting, and describing wild animals in camera-trap images with deep learning	https://doi.org/10.1073/pnas.1719367115	n	y	y	y	n	y	y	n	n	y	n	n	n	n	n	n	n	n	n
128	A comprehensive comparison on current deep learning approaches for plant image classification	https://doi.org/10.1088/1742-6596/1873/1/012002	y	n	y	y	y	y	y	n	y	n	n	y	n	n	n	n	n	n	n
129	A new mobile application of agricultural pests recognition using deep learning in cloud computing system	https://doi.org/10.1016/j.aej.2021.03.009	y	n	y	y	n	y	y	n	n	y	n	n	n	n	n	n	n	n	n
130	Deep learning-based methods for individual recognition in small birds	https://doi.org/10.1111/2041-210X.13436	y	y	y	y	y	y	y	n	n	y	y	y	n	n	y	y	n	n	n
131	Cyber-Physical System for Environmental Monitoring Based on Deep Learning	https://doi.org/10.3390/s21113655	n	n	y	y	n	y	y	n	n	n	n	n	n	n	n	n	n	n	n
133	High Throughput Data Acquisition and Deep Learning for Insect Ecoinformatics	https://doi.org/10.3389/fevo.2021.600931	y	y	y	y	n	y	y	n	n	y	y	n	n	n	y	n	n	n	n
137	An Automatic Method for Tree Species Point Cloud Segmentation Based on Deep Learning	https://doi.org/10.1007/s12524-021-01358-x	n	n	y	y	n	y	y	n	n	y	n	n	n	n	n	n	n	n	n
138	Efficiently deep learning for monitoring Ipomoea cairica (L.) sweets in the wild	https://doi.org/10.3934/mbe.2021060	n	n	y	y	n	y	y	n	y	y	n	n	y	n	n	n	n	n	n
139	Long-term deep learning-facilitated environmental acoustic monitoring in the Capital Region of New York State	https://doi.org/10.1016/j.ecoinf.2021.101242	n	n	y	y	n	y	y	n	y	y	n	n	y	n	n	n	n	n	n
141	Application of deep learning in aquatic bioassessment: Towards automated identification of non-biting midges	https://doi.org/10.1016/j.scitotenv.2019.135160	n	n	y	y	n	y	n	n	n	n	n	n	n	n	n	n	n	n	n
142	AI Naturalists Might Hold the Key to Unlocking Biodiversity Data in Social Media Imagery	https://doi.org/10.1016/j.patter.2020.100116	y	y	y	y	n	y	n	n	n	n	y	n	n	n	y	n	n	n	n
145	Regional Mapping and Spatial Distribution Analysis of Canopy Palms in an Amazon Forest Using Deep Learning and VHR Images	https://doi.org/10.3390/rs12142225	y	y	y	y	y	y	y	n	n	y	y	y	n	n	y	y	n	n	n
146	Deep Learning for Detecting and Classifying Ocean Objects: Application of YoloV3 for Iceberg–Ship Discrimination	https://doi.org/10.3390/ijgi9120758	y	y	y	y	y	y	y	n	n	y	y	y	n	n	y	y	n	n	n
147	Comparing Deep Learning and Shallow Learning for Large-Scale Wetland Classification in Alberta, Canada	https://doi.org/10.3390/rs12010002	y	n	y	y	n	y	y	n	n	y	n	n	n	n	n	n	n	n	n
150	Assessing the potential for deep learning and computer vision to identify bumble bee species from images	https://doi.org/10.1038/s41598-021-87210-1	n	n	n	y	n	y	y	n	n	y	n	n	n	n	n	n	n	n	n
151	DEPP: Deep Learning Enables Extending Species Trees using Single Genes	https://doi.org/10.1093/sysbio/syac031	y	y	y	y	y	y	y	n	n	y	y	y	n	n	y	y	n	n	n
152	Detection of invasive vegetation through UAV and Deep Learning	https://doi.org/10.1109/LARS/SBR/WRE54079.2021.9605371	n	n	y	y	n	y	y	n	n	y	n	n	n	n	n	n	n	n	n
158	Assessment of Landsat Based Deep-Learning Membership Analysis for Development of from–to Change Time Series in the Prairie Region of Canada from 1984 to 2018	https://doi.org/10.3390/rs13040634	n	n	y	y	n	y	y	n	n	y	n	n	n	n	n	n	n	n	n
160	Deep convolutional neural networks to monitor coralligenous reefs: Operationalizing biodiversity and ecological assessment	https://doi.org/10.1016/j.ecoinf.2020.101110	n	n	y	y	y	y	y	n	n	y	n	y	n	n	n	n	n	n	n
162	Automated Visual Large Scale Monitoring of Faunal Biodiversity	https://doi.org/10.1134/S1054661821030214	n	n	n	y	n	y	n	n	n	y	n	n	n	n	n	n	n	n	n
167	A Novel Model Integrating Deep Learning for Land Use/Cover Change Reconstruction: A Case Study of Zhenlai County, Northeast China	https://doi.org/10.3390/rs12203314	y	n	n	y	n	y	y	n	y	y	n	n	y	n	n	n	n	n	n
168	Forest Species Classification of UAV Hyperspectral Image Using Deep Learning	https://doi.org/10.1109/CAC51589.2020.9327690	n	n	n	y	n	y	n	n	n	n	n	n	n	n	n	n	n	n	n
169	Plant Species Identification from Leaf Images Using Deep Learning Models (CNN-LSTM Architecture)	https://www.ajol.info/index.php/tjfnc/article/view/217008	y	n	y	y	n	y	y	n	n	n	n	n	n	n	n	n	n	n	n
170	An Adaptive Automatic Approach to Filtering Empty Images from Camera Traps Using a Deep Learning Model	https://doi.org/10.1002/wsb.1176	n	n	n	y	n	y	y	n	n	y	n	n	n	n	n	n	n	n	n
175	Automatic underwater fish species classification with limited data using few-shot learning	https://doi.org/10.1016/j.ecoinf.2021.101320	n	n	n	y	n	y	n	n	n	n	n	n	n	n	n	n	n	n	n
177	Ensemble Deep Learning Models for Fine-grained Plant Species Identification	https://doi.org/10.1109/CSDE53843.2021.9718387	y	n	n	y	n	y	y	n	n	y	n	n	n	n	n	n	n	n	n
180	Deep Learning Algorithms Improve Automated Identification of Chagas Disease Vectors	https://doi.org/10.1093/jme/tjz065	y	y	y	y	n	y	n	n	y	n	y	n	n	n	y	n	n	n	n
184	AUTOMATIC FISH DETECTION FROM DIFFERENT MARINE ENVIRONMENTS VIDEO USING DEEP LEARNING	https://doi.org/10.5194/isprs-archives-XLVI-4-W3-2021-191-2022	n	n	n	y	n	y	y	n	n	y	n	n	n	n	n	n	n	n	n
185	THE EFFECT OF BACKGROUND ON A DEEP LEARNING MODEL IN IDENTIFYING IMAGES OF BUTTERFLY SPECIES	http://dx.doi.org/10.14810/elelij.2019.8101	n	n	y	y	n	y	y	n	y	n	n	n	n	n	n	n	n	n	n
189	Detection of Seashore Debris with Fixed Camera Images using Computer Vision and Deep learning	https://doi.org/10.1109/ICIIBMS52876.2021.9651572	n	n	y	y	n	y	y	n	n	y	n	n	n	n	n	n	n	n	n
191	How deep learning extracts and learns leaf features for plant classification	https://doi.org/10.1016/j.patcog.2017.05.015	y	y	y	y	n	y	y	n	n	n	y	n	n	n	y	n	n	n	n
