# Supplementary material for: Evaluating the method reproducibility of deep learning models in biodiversity research
Source: PeerJ Comput Sci. 2025 Feb 5;11:e2618. doi: 10.7717/peerj-cs.2618 (PMC11888858; doi:10.7717/peerj-cs.2618)
Supplement: Supplemental Information 1 [file peerj-cs-11-2618-s001.zip › Reproduce-DLmethods-Biodiv-main/Google_scholar_500_publications_run1.json]

[{"title": "[PDF][PDF] Deep learning for large scale biodiversity monitoring", "title_link": "https://ccal.ucsc.edu/wp-content/uploads/2017/03/Klein_2015.pdf", "publication_info": "DJ Klein, MW McKown, BR Tershy\u00a0- Bloomberg Data for Good\u00a0\u2026, 2015 - ccal.ucsc.edu", "snippet": "\u2026 invested in is known as Deep Learning (DL) [31]. DL is a quickly growing and vibrant field; \nhere we summarize our use of DL and postulate how biodiversity monitoring can be improved \u2026", "cited_by": "https://scholar.google.com/scholar?cites=3529778276177370458&as_sdt=2005&sciodt=0,5&hl=en", "related_articles": "https://scholar.google.com/scholar?q=related:Wl1x_6NK_DAJ:scholar.google.com/&scioq=biodivers*+OR+%22genetic+diversity%22+OR+%22*omic+diversity%22+OR+%22phylogenetic+diversity%22+OR+%22population+diversity%22+OR+%22species+diversity%22+OR+%22ecosystem+diversity%22+OR+%22functional+diversity%22+OR+%22microbial+diversity%22+OR+%22soil+diversity%22+AND+%22Deep+Learning%22&hl=en&as_sdt=0,5&as_ylo=2015&as_yhi=2021", "all_article_versions": "https://scholar.google.com/scholar?cluster=3529778276177370458&hl=en&as_sdt=0,5&as_ylo=2015&as_yhi=2021"}, {"title": "Efficient Deep Learning Models for Categorizing Chenopodiaceae in the Wild", "title_link": "https://www.worldscientific.com/doi/abs/10.1142/S0218001421520157", "publication_info": "A Heidary-Sharifabad, MS Zarchi, S Emadi\u2026\u00a0- International Journal of\u00a0\u2026, 2021 - World Scientific", "snippet": "\u2026 Currently, the preferred approach for performing this work is deep learning. In this study, \nwe investigated whether deep learning can be used for helping to protect the biodiversity of \u2026", "cited_by": "https://scholar.google.com/scholar?cites=4716785148250653242&as_sdt=2005&sciodt=0,5&hl=en", "related_articles": "https://scholar.google.com/scholar?q=related:OoJRCxpjdUEJ:scholar.google.com/&scioq=biodivers*+OR+%22genetic+diversity%22+OR+%22*omic+diversity%22+OR+%22phylogenetic+diversity%22+OR+%22population+diversity%22+OR+%22species+diversity%22+OR+%22ecosystem+diversity%22+OR+%22functional+diversity%22+OR+%22microbial+diversity%22+OR+%22soil+diversity%22+AND+%22Deep+Learning%22&hl=en&as_sdt=0,5&as_ylo=2015&as_yhi=2021", "all_article_versions": "https://scholar.google.com/scholar?cluster=4716785148250653242&hl=en&as_sdt=0,5&as_ylo=2015&as_yhi=2021"}, {"title": "Deep learning improves acoustic biodiversity monitoring and new candidate forest frog species identification (genus Platymantis) in the Philippines", "title_link": "https://link.springer.com/article/10.1007/s10531-020-02107-1", "publication_info": "A Khalighifar, RM Brown, J Goyes Vallejos\u2026\u00a0- Biodiversity and\u00a0\u2026, 2021 - Springer", "snippet": "\u2026 In this study, we demonstrate the efficacy of deep learning technology for reliably identifying\u2014\u2026 \n, based on fully documented voucher specimens deposited in biodiversity repositories). \u2026", "cited_by": "https://scholar.google.com/scholar?cites=13477966340297091322&as_sdt=2005&sciodt=0,5&hl=en", "related_articles": "https://scholar.google.com/scholar?q=related:-mgUKPpaC7sJ:scholar.google.com/&scioq=biodivers*+OR+%22genetic+diversity%22+OR+%22*omic+diversity%22+OR+%22phylogenetic+diversity%22+OR+%22population+diversity%22+OR+%22species+diversity%22+OR+%22ecosystem+diversity%22+OR+%22functional+diversity%22+OR+%22microbial+diversity%22+OR+%22soil+diversity%22+AND+%22Deep+Learning%22&hl=en&as_sdt=0,5&as_ylo=2015&as_yhi=2021", "all_article_versions": "https://scholar.google.com/scholar?cluster=13477966340297091322&hl=en&as_sdt=0,5&as_ylo=2015&as_yhi=2021"}, {"title": "Deep learning in deep time", "title_link": "https://www.pnas.org/doi/abs/10.1073/pnas.2020870117", "publication_info": "AE White\u00a0- Proceedings of the National Academy of\u00a0\u2026, 2020 - National Acad Sciences", "snippet": "\u2026 the biological basis of deep-learning\u2013based classifications. Advances in the science of \ndeep learning are coming rapidly and require time to be integrated in a biodiversity context. For \u2026", "cited_by": "https://scholar.google.com/scholar?cites=9598979182007213076&as_sdt=2005&sciodt=0,5&hl=en", "related_articles": "https://scholar.google.com/scholar?q=related:FNzoXbVsNoUJ:scholar.google.com/&scioq=biodivers*+OR+%22genetic+diversity%22+OR+%22*omic+diversity%22+OR+%22phylogenetic+diversity%22+OR+%22population+diversity%22+OR+%22species+diversity%22+OR+%22ecosystem+diversity%22+OR+%22functional+diversity%22+OR+%22microbial+diversity%22+OR+%22soil+diversity%22+AND+%22Deep+Learning%22&hl=en&as_sdt=0,5&as_ylo=2015&as_yhi=2021", "all_article_versions": "https://scholar.google.com/scholar?cluster=9598979182007213076&hl=en&as_sdt=0,5&as_ylo=2015&as_yhi=2021"}, {"title": "Mapping Potential Plant Species Richness over Large Areas with Deep Learning, MODIS, and Species Distribution Models", "title_link": "https://www.mdpi.com/2072-4292/13/13/2490", "publication_info": "H Choe, J Chi, JH Thorne\u00a0- Remote Sensing, 2021 - mdpi.com", "snippet": "\u2026 imagery with species biodiversity data enables us to quantify biodiversity in inaccessible but \n\u2026 existing biodiversity data with remote sensing imagery to construct biodiversity information \u2026", "cited_by": "https://scholar.google.com/scholar?cites=17760717170144222353&as_sdt=2005&sciodt=0,5&hl=en", "related_articles": "https://scholar.google.com/scholar?q=related:kZygeiq-evYJ:scholar.google.com/&scioq=biodivers*+OR+%22genetic+diversity%22+OR+%22*omic+diversity%22+OR+%22phylogenetic+diversity%22+OR+%22population+diversity%22+OR+%22species+diversity%22+OR+%22ecosystem+diversity%22+OR+%22functional+diversity%22+OR+%22microbial+diversity%22+OR+%22soil+diversity%22+AND+%22Deep+Learning%22&hl=en&as_sdt=0,5&as_ylo=2015&as_yhi=2021", "all_article_versions": "https://scholar.google.com/scholar?cluster=17760717170144222353&hl=en&as_sdt=0,5&as_ylo=2015&as_yhi=2021"}, {"title": "Deep learning and computer vision will transform entomology", "title_link": "https://www.pnas.org/doi/abs/10.1073/pnas.2002545117", "publication_info": "TT H\u00f8ye, J \u00c4rje, K Bjerge\u2026\u00a0- Proceedings of the\u00a0\u2026, 2021 - National Acad Sciences", "snippet": "\u2026 However, there are very few examples of invertebrate biodiversity-related field studies \napplying deep learning models (23). Early attempts used feature vectors extracted from single \u2026", "cited_by": "https://scholar.google.com/scholar?cites=6583818154135554404&as_sdt=2005&sciodt=0,5&hl=en", "related_articles": "https://scholar.google.com/scholar?q=related:ZIkEh7prXlsJ:scholar.google.com/&scioq=biodivers*+OR+%22genetic+diversity%22+OR+%22*omic+diversity%22+OR+%22phylogenetic+diversity%22+OR+%22population+diversity%22+OR+%22species+diversity%22+OR+%22ecosystem+diversity%22+OR+%22functional+diversity%22+OR+%22microbial+diversity%22+OR+%22soil+diversity%22+AND+%22Deep+Learning%22&hl=en&as_sdt=0,5&as_ylo=2015&as_yhi=2021", "all_article_versions": "https://scholar.google.com/scholar?cluster=6583818154135554404&hl=en&as_sdt=0,5&as_ylo=2015&as_yhi=2021"}, {"title": "Automatic annotation of coral reefs using deep learning", "title_link": "https://ieeexplore.ieee.org/abstract/document/7761105/", "publication_info": "A Mahmood, M Bennamoun, S An\u2026\u00a0- Oceans 2016 mts\u00a0\u2026, 2016 - ieeexplore.ieee.org", "snippet": "\u2026 bottleneck by developing advanced deep learning and computer vision \u2026 decline in our planet\u2019s \nmarine biodiversity [5]. Today\u2019s \u2026 a computer vision and deep learning based framework for \u2026", "cited_by": "https://scholar.google.com/scholar?cites=6239260941069453091&as_sdt=2005&sciodt=0,5&hl=en", "related_articles": "https://scholar.google.com/scholar?q=related:Iwdq1cROllYJ:scholar.google.com/&scioq=biodivers*+OR+%22genetic+diversity%22+OR+%22*omic+diversity%22+OR+%22phylogenetic+diversity%22+OR+%22population+diversity%22+OR+%22species+diversity%22+OR+%22ecosystem+diversity%22+OR+%22functional+diversity%22+OR+%22microbial+diversity%22+OR+%22soil+diversity%22+AND+%22Deep+Learning%22&hl=en&as_sdt=0,5&as_ylo=2015&as_yhi=2021", "all_article_versions": "https://scholar.google.com/scholar?cluster=6239260941069453091&hl=en&as_sdt=0,5&as_ylo=2015&as_yhi=2021"}, {"title": "[HTML][HTML] Detection and annotation of plant organs from digitised herbarium scans using deep learning", "title_link": "https://www.ncbi.nlm.nih.gov/pmc/articles/PMC7746675/", "publication_info": "S Younis, M Schmidt, C Weiland, S Dressler\u2026\u00a0- Biodiversity data\u00a0\u2026, 2020 - ncbi.nlm.nih.gov", "snippet": "\u2026 In this paper, we use deep learning for detecting plant organs on herbarium scans. The \nplant organs are detected using an object detection network, which works by localising each \u2026", "cited_by": "https://scholar.google.com/scholar?cites=18231003236088442853&as_sdt=2005&sciodt=0,5&hl=en", "related_articles": "https://scholar.google.com/scholar?q=related:5W8M6tmIAf0J:scholar.google.com/&scioq=biodivers*+OR+%22genetic+diversity%22+OR+%22*omic+diversity%22+OR+%22phylogenetic+diversity%22+OR+%22population+diversity%22+OR+%22species+diversity%22+OR+%22ecosystem+diversity%22+OR+%22functional+diversity%22+OR+%22microbial+diversity%22+OR+%22soil+diversity%22+AND+%22Deep+Learning%22&hl=en&as_sdt=0,5&as_ylo=2015&as_yhi=2021", "all_article_versions": "https://scholar.google.com/scholar?cluster=18231003236088442853&hl=en&as_sdt=0,5&as_ylo=2015&as_yhi=2021"}, {"title": "Sashimi: A toolkit for facilitating high\u2010throughput organismal image segmentation using deep learning", "title_link": "https://besjournals.onlinelibrary.wiley.com/doi/abs/10.1111/2041-210X.13712", "publication_info": "ST Schwartz, ME Alfaro\u00a0- Methods in Ecology and Evolution, 2021 - Wiley Online Library", "snippet": "\u2026 biodiversity from image databases. Image segmentation meta-algorithms using deep \nlearning \u2026 (CNNs) have been trained on a small fraction of biodiversity, thus limiting their utility. \u2026", "cited_by": "https://scholar.google.com/scholar?cites=13928925734357247907&as_sdt=2005&sciodt=0,5&hl=en", "related_articles": "https://scholar.google.com/scholar?q=related:oycpIyh8TcEJ:scholar.google.com/&scioq=biodivers*+OR+%22genetic+diversity%22+OR+%22*omic+diversity%22+OR+%22phylogenetic+diversity%22+OR+%22population+diversity%22+OR+%22species+diversity%22+OR+%22ecosystem+diversity%22+OR+%22functional+diversity%22+OR+%22microbial+diversity%22+OR+%22soil+diversity%22+AND+%22Deep+Learning%22&hl=en&as_sdt=0,5&as_ylo=2015&as_yhi=2021", "all_article_versions": "https://scholar.google.com/scholar?cluster=13928925734357247907&hl=en&as_sdt=0,5&as_ylo=2015&as_yhi=2021"}, {"title": "Deep learning for detection of bird vocalisations", "title_link": "https://arxiv.org/abs/1609.08408", "publication_info": "I Potamitis\u00a0- arXiv preprint arXiv:1609.08408, 2016 - arxiv.org", "snippet": "\u2026 analysis of their data can assist decision making in a wide spectrum of environmental services, \nsuch as: Monitoring of range shifts of animal species due to climate change., biodiversity \u2026", "cited_by": "https://scholar.google.com/scholar?cites=13184890222528758019&as_sdt=2005&sciodt=0,5&hl=en", "related_articles": "https://scholar.google.com/scholar?q=related:AwFZBM0j-rYJ:scholar.google.com/&scioq=biodivers*+OR+%22genetic+diversity%22+OR+%22*omic+diversity%22+OR+%22phylogenetic+diversity%22+OR+%22population+diversity%22+OR+%22species+diversity%22+OR+%22ecosystem+diversity%22+OR+%22functional+diversity%22+OR+%22microbial+diversity%22+OR+%22soil+diversity%22+AND+%22Deep+Learning%22&hl=en&as_sdt=0,5&as_ylo=2015&as_yhi=2021", "all_article_versions": "https://scholar.google.com/scholar?cluster=13184890222528758019&hl=en&as_sdt=0,5&as_ylo=2015&as_yhi=2021"}, {"title": "[PDF][PDF] Automated herbarium specimen identification using deep learning", "title_link": "https://hal.archives-ouvertes.fr/hal-01629142/document", "publication_info": "J Carranza-Rojas, A Joly, P Bonnet\u2026\u00a0- TDWG: Biodiversity\u00a0\u2026, 2017 - hal.archives-ouvertes.fr", "snippet": "\u2026 be used in transfer learning (a technique in deep learning that first allows training a model \nwith a \u2026 Our evaluation shows that the accuracy for species identification with deep learning \u2026", "cited_by": "https://scholar.google.com/scholar?cites=15227707394770251379&as_sdt=2005&sciodt=0,5&hl=en", "related_articles": "https://scholar.google.com/scholar?q=related:c67eGDKvU9MJ:scholar.google.com/&scioq=biodivers*+OR+%22genetic+diversity%22+OR+%22*omic+diversity%22+OR+%22phylogenetic+diversity%22+OR+%22population+diversity%22+OR+%22species+diversity%22+OR+%22ecosystem+diversity%22+OR+%22functional+diversity%22+OR+%22microbial+diversity%22+OR+%22soil+diversity%22+AND+%22Deep+Learning%22&hl=en&as_sdt=0,5&as_ylo=2015&as_yhi=2021", "all_article_versions": "https://scholar.google.com/scholar?cluster=15227707394770251379&hl=en&as_sdt=0,5&as_ylo=2015&as_yhi=2021"}, {"title": "[HTML][HTML] Automatic standardized processing and identification of tropical bat calls using deep learning approaches", "title_link": "https://www.sciencedirect.com/science/article/pii/S0006320719308961", "publication_info": "X Chen, J Zhao, Y Chen, W Zhou, AC Hughes\u00a0- Biological Conservation, 2020 - Elsevier", "snippet": "\u2026 monitor biodiversity across the landscape remain a gold-standard for biodiversity research, \nyet \u2026 provide a consistent tool for monitoring biodiversity for management and conservation. \u2026", "cited_by": "https://scholar.google.com/scholar?cites=13777504931448472119&as_sdt=2005&sciodt=0,5&hl=en", "related_articles": "https://scholar.google.com/scholar?q=related:N8ItIr2HM78J:scholar.google.com/&scioq=biodivers*+OR+%22genetic+diversity%22+OR+%22*omic+diversity%22+OR+%22phylogenetic+diversity%22+OR+%22population+diversity%22+OR+%22species+diversity%22+OR+%22ecosystem+diversity%22+OR+%22functional+diversity%22+OR+%22microbial+diversity%22+OR+%22soil+diversity%22+AND+%22Deep+Learning%22&hl=en&as_sdt=0,5&as_ylo=2015&as_yhi=2021", "all_article_versions": "https://scholar.google.com/scholar?cluster=13777504931448472119&hl=en&as_sdt=0,5&as_ylo=2015&as_yhi=2021"}, {"title": "Image-based taxonomic classification of bulk biodiversity samples using deep learning and domain adaptation", "title_link": "https://www.biorxiv.org/content/10.1101/2021.12.22.473797.abstract", "publication_info": "T Fujisawa, V Noguerales, E Meramveliotakis\u2026\u00a0- bioRxiv, 2021 - biorxiv.org", "snippet": "\u2026 , the success of deep learning in taxonomy to date has been \u2026 deep learning for insect \nclassification based on bulksample images in real-world scenarios of high-throughput biodiversity \u2026", "cited_by": "https://scholar.google.com/scholar?q=related:wQaqETbyEhUJ:scholar.google.com/&scioq=biodivers*+OR+%22genetic+diversity%22+OR+%22*omic+diversity%22+OR+%22phylogenetic+diversity%22+OR+%22population+diversity%22+OR+%22species+diversity%22+OR+%22ecosystem+diversity%22+OR+%22functional+diversity%22+OR+%22microbial+diversity%22+OR+%22soil+diversity%22+AND+%22Deep+Learning%22&hl=en&as_sdt=0,5&as_ylo=2015&as_yhi=2021", "related_articles": "https://scholar.google.com/scholar?cluster=1518542338415789761&hl=en&as_sdt=0,5&as_ylo=2015&as_yhi=2021", "all_article_versions": "https://scholar.google.com/scholar?cluster=1518542338415789761&hl=en&as_sdt=0,5&as_ylo=2015&as_yhi=2021"}, {"title": "Scene\u2010specific convolutional neural networks for video\u2010based biodiversity detection", "title_link": "https://besjournals.onlinelibrary.wiley.com/doi/abs/10.1111/2041-210X.13011", "publication_info": "BG Weinstein\u00a0- Methods in Ecology and Evolution, 2018 - Wiley Online Library", "snippet": "\u2026 My goal is to explore a pipeline for video-based biodiversity observation, describe its \u2026 I \nbuild on background subtraction tools introduced in Weinstein (2015) to add deep learning \u2026", "cited_by": "https://scholar.google.com/scholar?cites=18074128015007686824&as_sdt=2005&sciodt=0,5&hl=en", "related_articles": "https://scholar.google.com/scholar?q=related:qCB4N6sz1PoJ:scholar.google.com/&scioq=biodivers*+OR+%22genetic+diversity%22+OR+%22*omic+diversity%22+OR+%22phylogenetic+diversity%22+OR+%22population+diversity%22+OR+%22species+diversity%22+OR+%22ecosystem+diversity%22+OR+%22functional+diversity%22+OR+%22microbial+diversity%22+OR+%22soil+diversity%22+AND+%22Deep+Learning%22&hl=en&as_sdt=0,5&as_ylo=2015&as_yhi=2021", "all_article_versions": "https://scholar.google.com/scholar?cluster=18074128015007686824&hl=en&as_sdt=0,5&as_ylo=2015&as_yhi=2021"}, {"title": "[HTML][HTML] ACHENY: A standard Chenopodiaceae image dataset for deep learning models", "title_link": "https://www.sciencedirect.com/science/article/pii/S2352340921007599", "publication_info": "A Heidary-Sharifabad, MS Zarchi, S Emadi, G Zarei\u00a0- Data in brief, 2021 - Elsevier", "snippet": "\u2026 Biodiversity conservation of these species is critical due to the destructive effects of human \n\u2026 be facilitated by deep learning. The feasibility of applying deep learning algorithms to identify \u2026", "cited_by": "https://scholar.google.com/scholar?cites=3483752475029377496&as_sdt=2005&sciodt=0,5&hl=en", "related_articles": "https://scholar.google.com/citations?user=1ZSRk3MAAAAJ&hl=en&oi=sra", "all_article_versions": "https://scholar.google.com/scholar?cluster=3483752475029377496&hl=en&as_sdt=0,5&as_ylo=2015&as_yhi=2021"}, {"title": "Modelling Animal Biodiversity Using Acoustic Monitoring and Deep Learning", "title_link": "https://ieeexplore.ieee.org/abstract/document/9534195/", "publication_info": "C Chalmers, P Fergus, S Wich\u2026\u00a0- 2021 International Joint\u00a0\u2026, 2021 - ieeexplore.ieee.org", "snippet": "\u2026 in this paper, several deep learning approaches have been \u2026 hand-crafted features with deep \nlearning in an attempt to \u2026 , and those generated using deep-learning). They reported that an \u2026", "cited_by": "https://scholar.google.com/scholar?q=related:KrcfI7ieFcEJ:scholar.google.com/&scioq=biodivers*+OR+%22genetic+diversity%22+OR+%22*omic+diversity%22+OR+%22phylogenetic+diversity%22+OR+%22population+diversity%22+OR+%22species+diversity%22+OR+%22ecosystem+diversity%22+OR+%22functional+diversity%22+OR+%22microbial+diversity%22+OR+%22soil+diversity%22+AND+%22Deep+Learning%22&hl=en&as_sdt=0,5&as_ylo=2015&as_yhi=2021", "related_articles": "https://scholar.google.com/scholar?cluster=13913201137531467562&hl=en&as_sdt=0,5&as_ylo=2015&as_yhi=2021", "all_article_versions": "https://scholar.google.com/scholar?cluster=13913201137531467562&hl=en&as_sdt=0,5&as_ylo=2015&as_yhi=2021"}, {"title": "Technology developments for biodiversity monitoring and conservation", "title_link": "https://search.proquest.com/openview/fcace76f16e08bdfc2f0f79c4624e1ec/1?pq-origsite=gscholar&cbl=2049297", "publication_info": "S Kelling\u00a0- Biodiversity Information Science and Standards, 2018 - search.proquest.com", "snippet": "\u2026 to AI and Deep Learning. Computing: Investment and rapid growth in AI and Deep Learning \n\u2026 By taking a Deep Learning approach where the base layers of the model are built upon \u2026", "cited_by": "https://scholar.google.com/scholar?cites=248814521720871682&as_sdt=2005&sciodt=0,5&hl=en", "related_articles": "https://scholar.google.com/scholar?q=related:ApshPn33cwMJ:scholar.google.com/&scioq=biodivers*+OR+%22genetic+diversity%22+OR+%22*omic+diversity%22+OR+%22phylogenetic+diversity%22+OR+%22population+diversity%22+OR+%22species+diversity%22+OR+%22ecosystem+diversity%22+OR+%22functional+diversity%22+OR+%22microbial+diversity%22+OR+%22soil+diversity%22+AND+%22Deep+Learning%22&hl=en&as_sdt=0,5&as_ylo=2015&as_yhi=2021", "all_article_versions": "https://scholar.google.com/scholar?cluster=248814521720871682&hl=en&as_sdt=0,5&as_ylo=2015&as_yhi=2021"}, {"title": "[HTML][HTML] Whale counting in satellite and aerial images with deep learning", "title_link": "https://www.nature.com/articles/s41598-019-50795-9", "publication_info": "E Guirado, S Tabik, ML Rivas, D Alcaraz-Segura\u2026\u00a0- Scientific reports, 2019 - nature.com", "snippet": "\u2026 , which subsequently caused alterations in marine biodiversity and functions 7 . To prevent \n\u2026 Indeed, biodiversity conservation would certainly benefit from robust and automatic systems \u2026", "cited_by": "https://scholar.google.com/scholar?cites=13240239720709040409&as_sdt=2005&sciodt=0,5&hl=en", "related_articles": "https://scholar.google.com/citations?user=2nE7TNgAAAAJ&hl=en&oi=sra", "all_article_versions": "https://scholar.google.com/scholar?cluster=13240239720709040409&hl=en&as_sdt=0,5&as_ylo=2015&as_yhi=2021"}, {"title": "Towards an IoT-based deep learning architecture for camera trap image classification", "title_link": "https://ieeexplore.ieee.org/abstract/document/9345858/", "publication_info": "IA Zualkernan, S Dhou, J Judas\u2026\u00a0- 2020 IEEE Global\u00a0\u2026, 2020 - ieeexplore.ieee.org", "snippet": "\u2026 Ecologists use wildlife population monitoring as an analytical tool to study and understand \nhow to maintain biodiversity. Camera traps are specialized cameras used by ecologists to \u2026", "cited_by": "https://scholar.google.com/scholar?cites=15135029829242235010&as_sdt=2005&sciodt=0,5&hl=en", "related_articles": "https://scholar.google.com/scholar?q=related:gqjs3HBtCtIJ:scholar.google.com/&scioq=biodivers*+OR+%22genetic+diversity%22+OR+%22*omic+diversity%22+OR+%22phylogenetic+diversity%22+OR+%22population+diversity%22+OR+%22species+diversity%22+OR+%22ecosystem+diversity%22+OR+%22functional+diversity%22+OR+%22microbial+diversity%22+OR+%22soil+diversity%22+AND+%22Deep+Learning%22&hl=en&as_sdt=0,5&as_ylo=2015&as_yhi=2021", "all_article_versions": "https://scholar.google.comNone"}, {"title": "[HTML][HTML] A deep learning method for accurate and fast identification of coral reef fishes in underwater images", "title_link": "https://www.sciencedirect.com/science/article/pii/S1574954118300694", "publication_info": "S Villon, D Mouillot, M Chaumont, ES Darling\u2026\u00a0- Ecological\u00a0\u2026, 2018 - Elsevier", "snippet": "\u2026 cost-effectively monitor marine biodiversity, yet it remains difficult \u2026 Deep Learning methods \ncan thus perform efficient fish \u2026 protocols for monitoring fish biodiversity cheaply and effectively. \u2026", "cited_by": "https://scholar.google.com/scholar?cites=869129487282828080&as_sdt=2005&sciodt=0,5&hl=en", "related_articles": "https://scholar.google.com/citations?user=juP1o-UAAAAJ&hl=en&oi=sra", "all_article_versions": "https://scholar.google.com/scholar?cluster=869129487282828080&hl=en&as_sdt=0,5&as_ylo=2015&as_yhi=2021"}, {"title": "Applications for deep learning in ecology", "title_link": "https://besjournals.onlinelibrary.wiley.com/doi/abs/10.1111/2041-210X.13256", "publication_info": "S Christin, \u00c9 Hervet, N Lecomte\u00a0- Methods in Ecology and\u00a0\u2026, 2019 - Wiley Online Library", "snippet": "\u2026 that deep learning has been used successfully to identify species, classify animal behaviour \nand estimate biodiversity in \u2026 We demonstrate that deep learning can be beneficial to most \u2026", "cited_by": "https://scholar.google.com/scholar?cites=12471331922673064448&as_sdt=2005&sciodt=0,5&hl=en", "related_articles": "https://scholar.google.com/scholar?q=related:ANrqxk4SE60J:scholar.google.com/&scioq=biodivers*+OR+%22genetic+diversity%22+OR+%22*omic+diversity%22+OR+%22phylogenetic+diversity%22+OR+%22population+diversity%22+OR+%22species+diversity%22+OR+%22ecosystem+diversity%22+OR+%22functional+diversity%22+OR+%22microbial+diversity%22+OR+%22soil+diversity%22+AND+%22Deep+Learning%22&hl=en&as_sdt=0,5&as_ylo=2015&as_yhi=2021", "all_article_versions": "https://scholar.google.com/scholar?cluster=12471331922673064448&hl=en&as_sdt=0,5&as_ylo=2015&as_yhi=2021"}, {"title": "Deep learning pipeline for automated visual moth monitoring: insect localization and species classification", "title_link": "https://dl.gi.de/handle/20.500.12116/37700", "publication_info": "D Korsch, P Bodesheim, J Denzler\u00a0- INFORMATIK 2021, 2021 - dl.gi.de", "snippet": "\u2026 of deep learning methods for visual monitoring is not yet established in biodiversity research\u2026 \nIn this paper, we present a deep learning pipeline for analyzing images captured by a moth \u2026", "cited_by": "https://scholar.google.com/scholar?cites=13418548249249874769&as_sdt=2005&sciodt=0,5&hl=en", "related_articles": "https://scholar.google.com/scholar?q=related:UYP6xYlCOLoJ:scholar.google.com/&scioq=biodivers*+OR+%22genetic+diversity%22+OR+%22*omic+diversity%22+OR+%22phylogenetic+diversity%22+OR+%22population+diversity%22+OR+%22species+diversity%22+OR+%22ecosystem+diversity%22+OR+%22functional+diversity%22+OR+%22microbial+diversity%22+OR+%22soil+diversity%22+AND+%22Deep+Learning%22&hl=en&as_sdt=0,5&as_ylo=2015&as_yhi=2021", "all_article_versions": "https://scholar.google.comNone"}, {"title": "[HTML][HTML] Deep learning for environmental conservation", "title_link": "https://www.sciencedirect.com/science/article/pii/S0960982219310322", "publication_info": "A Lamba, P Cassey, RR Segaran, LP Koh\u00a0- Current Biology, 2019 - Elsevier", "snippet": "\u2026 that use deep learning, in which performance issues can impact both biodiversity and human \nlives\u2026 Biased training data can potentially lead to erroneous outputs in these deep learning \u2026", "cited_by": "https://scholar.google.com/scholar?cites=2704782120693537415&as_sdt=2005&sciodt=0,5&hl=en", "related_articles": "https://scholar.google.com/citations?user=KR3AV20AAAAJ&hl=en&oi=sra", "all_article_versions": "https://scholar.google.com/scholar?cluster=2704782120693537415&hl=en&as_sdt=0,5&as_ylo=2015&as_yhi=2021"}, {"title": "CityNet\u2014Deep learning tools for urban ecoacoustic assessment", "title_link": "https://besjournals.onlinelibrary.wiley.com/doi/abs/10.1111/2041-210X.13114", "publication_info": "AJ Fairbrass, M Firman, C Williams\u2026\u00a0- Methods in ecology\u00a0\u2026, 2019 - Wiley Online Library", "snippet": "\u2026 As the main focus of the study was the development of algorithms for ecoacoustic \nassessment of biodiversity in cities, we conducted further analysis on the two best performing \u2026", "cited_by": "https://scholar.google.com/scholar?cites=13300986854470552636&as_sdt=2005&sciodt=0,5&hl=en", "related_articles": "https://scholar.google.com/scholar?q=related:PIzbjhKZlrgJ:scholar.google.com/&scioq=biodivers*+OR+%22genetic+diversity%22+OR+%22*omic+diversity%22+OR+%22phylogenetic+diversity%22+OR+%22population+diversity%22+OR+%22species+diversity%22+OR+%22ecosystem+diversity%22+OR+%22functional+diversity%22+OR+%22microbial+diversity%22+OR+%22soil+diversity%22+AND+%22Deep+Learning%22&hl=en&as_sdt=0,5&as_ylo=2015&as_yhi=2021", "all_article_versions": "https://scholar.google.com/scholar?cluster=13300986854470552636&hl=en&as_sdt=0,5&as_ylo=2015&as_yhi=2021"}, {"title": "Individual tree-crown detection in RGB imagery using semi-supervised deep learning neural networks", "title_link": "https://www.mdpi.com/2072-4292/11/11/1309", "publication_info": "BG Weinstein, S Marconi, S Bohlman, A Zare, E White\u00a0- Remote Sensing, 2019 - mdpi.com", "snippet": "\u2026 This approach opens the door for the use of deep learning in airborne biodiversity \nsurveys, despite the persistent lack of annotated data in the forestry and ecology datasets. \u2026", "cited_by": "https://scholar.google.com/scholar?cites=16021044574892348205&as_sdt=2005&sciodt=0,5&hl=en", "related_articles": "https://scholar.google.com/citations?user=OviqAJsAAAAJ&hl=en&oi=sra", "all_article_versions": "https://scholar.google.com/scholar?cluster=16021044574892348205&hl=en&as_sdt=0,5&as_ylo=2015&as_yhi=2021"}, {"title": "[PDF][PDF] Augmentation Methods for Biodiversity Training Data", "title_link": "https://biss.pensoft.net/article/37307/download/pdf/", "publication_info": "M Lasseck\u00a0- Biodiversity Information Science and Standards, 2019 - biss.pensoft.net", "snippet": "\u2026 in deep learning. Reliable automatic species recognition provides a promising tool for \nbiodiversity \u2026 , neural network architectures, deep learning frameworks and computer hardware, a \u2026", "cited_by": "https://scholar.google.com/scholar?cites=817252168621560704&as_sdt=2005&sciodt=0,5&hl=en", "related_articles": "https://scholar.google.com/scholar?q=related:gBObcoR2VwsJ:scholar.google.com/&scioq=biodivers*+OR+%22genetic+diversity%22+OR+%22*omic+diversity%22+OR+%22phylogenetic+diversity%22+OR+%22population+diversity%22+OR+%22species+diversity%22+OR+%22ecosystem+diversity%22+OR+%22functional+diversity%22+OR+%22microbial+diversity%22+OR+%22soil+diversity%22+AND+%22Deep+Learning%22&hl=en&as_sdt=0,5&as_ylo=2015&as_yhi=2021", "all_article_versions": "https://scholar.google.com/scholar?cluster=817252168621560704&hl=en&as_sdt=0,5&as_ylo=2015&as_yhi=2021"}, {"title": "BatNet++: A Robust Deep Learning-Based Predicting Models for Calls Recognition", "title_link": "https://ieeexplore.ieee.org/abstract/document/9260290/", "publication_info": "J Hu, W Huang, Y Su, Y Liu\u2026\u00a0- 2020 5th International\u00a0\u2026, 2020 - ieeexplore.ieee.org", "snippet": "\u2026 and it is a Ney research object of biodiversity-protection. In this paper, we introduce a \nnovel deep learning model to monitoribats and recognize bats species. There are quite a \u2026", "cited_by": "https://scholar.google.com/scholar?cites=1926690173487185842&as_sdt=2005&sciodt=0,5&hl=en", "related_articles": "https://scholar.google.com/scholar?q=related:sn_wNoH6vBoJ:scholar.google.com/&scioq=biodivers*+OR+%22genetic+diversity%22+OR+%22*omic+diversity%22+OR+%22phylogenetic+diversity%22+OR+%22population+diversity%22+OR+%22species+diversity%22+OR+%22ecosystem+diversity%22+OR+%22functional+diversity%22+OR+%22microbial+diversity%22+OR+%22soil+diversity%22+AND+%22Deep+Learning%22&hl=en&as_sdt=0,5&as_ylo=2015&as_yhi=2021", "all_article_versions": "https://scholar.google.com/scholar?cluster=1926690173487185842&hl=en&as_sdt=0,5&as_ylo=2015&as_yhi=2021"}, {"title": "[HTML][HTML] An automated deep learning based satellite imagery analysis for ecology management", "title_link": "https://www.sciencedirect.com/science/article/pii/S1574954121002430", "publication_info": "HM Alshahrani, FN Al-Wesabi, M Al Duhayyim\u2026\u00a0- Ecological\u00a0\u2026, 2021 - Elsevier", "snippet": "\u2026 of deep learning models made the image classification highly effective. In this view, this \npaper presents a new parameter tuned deep learning \u2026 the measure and express biodiversity. \u2026", "cited_by": "https://scholar.google.com/scholar?cites=6125899220584487657&as_sdt=2005&sciodt=0,5&hl=en", "related_articles": "https://scholar.google.com/scholar?q=related:6drHfOKQA1UJ:scholar.google.com/&scioq=biodivers*+OR+%22genetic+diversity%22+OR+%22*omic+diversity%22+OR+%22phylogenetic+diversity%22+OR+%22population+diversity%22+OR+%22species+diversity%22+OR+%22ecosystem+diversity%22+OR+%22functional+diversity%22+OR+%22microbial+diversity%22+OR+%22soil+diversity%22+AND+%22Deep+Learning%22&hl=en&as_sdt=0,5&as_ylo=2015&as_yhi=2021", "all_article_versions": "https://scholar.google.com/scholar?cluster=6125899220584487657&hl=en&as_sdt=0,5&as_ylo=2015&as_yhi=2021"}, {"title": "Supporting citizen scientists with automatic species identification using deep learning image recognition models", "title_link": "https://search.proquest.com/openview/d73a8e41f0ccef7f9d0376817d6dffcf/1?pq-origsite=gscholar&cbl=2049297", "publication_info": "M Schermer, L Hogeweg\u00a0- Biodiversity Information Science\u00a0\u2026, 2018 - search.proquest.com", "snippet": "\u2026 deep learning technology, and discuss the possibilities and challenges. Keywords automated \nimage recognition, deep learning\u2026 - Citizen Science and Biodiversity Informatics for Natural \u2026", "cited_by": "https://scholar.google.com/scholar?cites=7296868856489718415&as_sdt=2005&sciodt=0,5&hl=en", "related_articles": "https://scholar.google.com/scholar?q=related:jzKug5CvQ2UJ:scholar.google.com/&scioq=biodivers*+OR+%22genetic+diversity%22+OR+%22*omic+diversity%22+OR+%22phylogenetic+diversity%22+OR+%22population+diversity%22+OR+%22species+diversity%22+OR+%22ecosystem+diversity%22+OR+%22functional+diversity%22+OR+%22microbial+diversity%22+OR+%22soil+diversity%22+AND+%22Deep+Learning%22&hl=en&as_sdt=0,5&as_ylo=2015&as_yhi=2021", "all_article_versions": "https://scholar.google.com/scholar?cluster=7296868856489718415&hl=en&as_sdt=0,5&as_ylo=2015&as_yhi=2021"}, {"title": "[PDF][PDF] Machine learning model for identifying Dutch/Belgian biodiversity", "title_link": "https://biss.pensoft.net/article/39229/download/pdf/", "publication_info": "L Hogeweg, M Schermer, S Pieterse\u2026\u00a0- Biodiversity\u00a0\u2026, 2019 - biss.pensoft.net", "snippet": "\u2026 We have developed a deep learning-based species \u2026 large number of species in a deep \nlearning model. We will evaluate the \u2026 provide large scale automated analysis of biodiversity data. \u2026", "cited_by": "https://scholar.google.com/scholar?cites=6432546901266755234&as_sdt=2005&sciodt=0,5&hl=en", "related_articles": "https://scholar.google.com/scholar?q=related:om4LW1P_RFkJ:scholar.google.com/&scioq=biodivers*+OR+%22genetic+diversity%22+OR+%22*omic+diversity%22+OR+%22phylogenetic+diversity%22+OR+%22population+diversity%22+OR+%22species+diversity%22+OR+%22ecosystem+diversity%22+OR+%22functional+diversity%22+OR+%22microbial+diversity%22+OR+%22soil+diversity%22+AND+%22Deep+Learning%22&hl=en&as_sdt=0,5&as_ylo=2015&as_yhi=2021", "all_article_versions": "https://scholar.google.com/scholar?cluster=6432546901266755234&hl=en&as_sdt=0,5&as_ylo=2015&as_yhi=2021"}, {"title": "[HTML][HTML] Deep learning approaches for natural product discovery from plant endophytic microbiomes", "title_link": "https://environmentalmicrobiome.biomedcentral.com/articles/10.1186/s40793-021-00375-0", "publication_info": "SA Aghdam, AMV Brown\u00a0- Environmental\u00a0\u2026, 2021 - environmentalmicrobiome\u00a0\u2026", "snippet": "\u2026 This review explores breakthrough approaches for natural product discovery from plant \nmicrobiomes, emphasizing the promise of deep learning as a tool for endophyte bioprospecting, \u2026", "cited_by": "https://scholar.google.com/scholar?cites=12508016245997414158&as_sdt=2005&sciodt=0,5&hl=en", "related_articles": "https://scholar.google.com/scholar?q=related:Dqd9Y4Fmla0J:scholar.google.com/&scioq=biodivers*+OR+%22genetic+diversity%22+OR+%22*omic+diversity%22+OR+%22phylogenetic+diversity%22+OR+%22population+diversity%22+OR+%22species+diversity%22+OR+%22ecosystem+diversity%22+OR+%22functional+diversity%22+OR+%22microbial+diversity%22+OR+%22soil+diversity%22+AND+%22Deep+Learning%22&hl=en&as_sdt=0,5&as_ylo=2015&as_yhi=2021", "all_article_versions": "https://scholar.google.com/scholar?cluster=12508016245997414158&hl=en&as_sdt=0,5&as_ylo=2015&as_yhi=2021"}, {"title": "Deep learning as a tool for ecology and evolution", "title_link": "https://besjournals.onlinelibrary.wiley.com/doi/abs/10.1111/2041-210X.13901", "publication_info": "ML Borowiec, RB Dikow, PB Frandsen\u2026\u00a0- Methods in Ecology\u00a0\u2026, 2021 - Wiley Online Library", "snippet": "\u2026 We expect that rapid adoption of deep learning in ecology and evolution will continue, \nespecially in automation of biodiversity monitoring and discovery and inference from genetic data. \u2026", "cited_by": "https://scholar.google.com/scholar?cites=17381178253487095195&as_sdt=2005&sciodt=0,5&hl=en", "related_articles": "https://scholar.google.com/scholar?q=related:m73XOIhZNvEJ:scholar.google.com/&scioq=biodivers*+OR+%22genetic+diversity%22+OR+%22*omic+diversity%22+OR+%22phylogenetic+diversity%22+OR+%22population+diversity%22+OR+%22species+diversity%22+OR+%22ecosystem+diversity%22+OR+%22functional+diversity%22+OR+%22microbial+diversity%22+OR+%22soil+diversity%22+AND+%22Deep+Learning%22&hl=en&as_sdt=0,5&as_ylo=2015&as_yhi=2021", "all_article_versions": "https://scholar.google.com/scholar?cluster=17381178253487095195&hl=en&as_sdt=0,5&as_ylo=2015&as_yhi=2021"}, {"title": "[HTML][HTML] A new method to control error rates in automated species identification with deep learning algorithms", "title_link": "https://www.nature.com/articles/s41598-020-67573-7", "publication_info": "S Villon, D Mouillot, M Chaumont, G Subsol\u2026\u00a0- Scientific reports, 2020 - nature.com", "snippet": "\u2026 In order to improve our model, we used data augmentation 41 on native biodiversity and \necosystem. Each \u201cnatural\u201d image yielded 4 more images: 2 with increased contrast (120% and \u2026", "cited_by": "https://scholar.google.com/scholar?cites=3288337413956252785&as_sdt=2005&sciodt=0,5&hl=en", "related_articles": "https://scholar.google.com/citations?user=ADsWLkw1zrwC&hl=en&oi=sra", "all_article_versions": "https://scholar.google.com/scholar?cluster=3288337413956252785&hl=en&as_sdt=0,5&as_ylo=2015&as_yhi=2021"}, {"title": "A deep learning approach to species distribution modelling", "title_link": "https://link.springer.com/chapter/10.1007/978-3-319-76445-0_10", "publication_info": "C Botella, A Joly, P Bonnet, P Monestiez\u2026\u00a0- \u2026\u00a0& Biodiversity Informatics, 2018 - Springer", "snippet": "\u2026 In this paper, we propose a deep learning approach to the problem in order to improve the \npredictive effectiveness. Non-linear prediction models have been of interest for SDM for more \u2026", "cited_by": "https://scholar.google.com/scholar?cites=5902438991441767308&as_sdt=2005&sciodt=0,5&hl=en", "related_articles": "https://scholar.google.com/citations?user=LzGLbYAAAAAJ&hl=en&oi=sra", "all_article_versions": "https://scholar.google.com/scholar?cluster=5902438991441767308&hl=en&as_sdt=0,5&as_ylo=2015&as_yhi=2021"}, {"title": "Where is my deer?-wildlife tracking and counting via edge computing and deep learning", "title_link": "https://ieeexplore.ieee.org/abstract/document/9278802/", "publication_info": "B Arshad, J Barthelemy, E Pilton\u2026\u00a0- 2020 IEEE SENSORS, 2020 - ieeexplore.ieee.org", "snippet": "\u2026 Abstract\u2014Reliable, informative and up-to-date information regarding the location, mobility \nand behavioral patterns of animals enhances our ability to preserve biodiversity, manage \u2026", "cited_by": "https://scholar.google.com/scholar?cites=14025777703017676640&as_sdt=2005&sciodt=0,5&hl=en", "related_articles": "https://scholar.google.com/scholar?q=related:YH_2VoKSpcIJ:scholar.google.com/&scioq=biodivers*+OR+%22genetic+diversity%22+OR+%22*omic+diversity%22+OR+%22phylogenetic+diversity%22+OR+%22population+diversity%22+OR+%22species+diversity%22+OR+%22ecosystem+diversity%22+OR+%22functional+diversity%22+OR+%22microbial+diversity%22+OR+%22soil+diversity%22+AND+%22Deep+Learning%22&hl=en&as_sdt=0,5&as_ylo=2015&as_yhi=2021", "all_article_versions": "https://scholar.google.com/scholar?cluster=14025777703017676640&hl=en&as_sdt=0,5&as_ylo=2015&as_yhi=2021"}, {"title": "[PDF][PDF] Ecoacoustics: acoustic sensing for biodiversity monitoring at scale", "title_link": "https://www.researchgate.net/profile/Jerome-Sueur/publication/343395223_Ecoacoustics_acoustic_sensing_for_biodiversity_monitoring_at_scale/links/5f4ba204299bf13c5058e9db/Ecoacoustics-acoustic-sensing-for-biodiversity-monitoring-at-scale.pdf", "publication_info": "D Stowell, J Sueur\u00a0- Remote Sensing in Ecology and\u00a0\u2026, 2020 - researchgate.net", "snippet": "\u2026 and are complementary to other biodiversity monitoring techniques such as camera trapping\u2026 \nCityNet deep learning tools for urban ecoacoustic assessment. Methods Ecol. Evol, 10, 186\u2013\u2026", "cited_by": "https://scholar.google.com/scholar?cites=2240883883666928415&as_sdt=2005&sciodt=0,5&hl=en", "related_articles": "https://scholar.google.com/scholar?q=related:H3Pd_AQ4GR8J:scholar.google.com/&scioq=biodivers*+OR+%22genetic+diversity%22+OR+%22*omic+diversity%22+OR+%22phylogenetic+diversity%22+OR+%22population+diversity%22+OR+%22species+diversity%22+OR+%22ecosystem+diversity%22+OR+%22functional+diversity%22+OR+%22microbial+diversity%22+OR+%22soil+diversity%22+AND+%22Deep+Learning%22&hl=en&as_sdt=0,5&as_ylo=2015&as_yhi=2021", "all_article_versions": "https://scholar.google.com/scholar?cluster=2240883883666928415&hl=en&as_sdt=0,5&as_ylo=2015&as_yhi=2021"}, {"title": "Fusing shallow and deep learning for bioacoustic bird species classification", "title_link": "https://ieeexplore.ieee.org/abstract/document/7952134/", "publication_info": "J Salamon, JP Bello, A Farnsworth\u2026\u00a0- 2017 IEEE international\u00a0\u2026, 2017 - ieeexplore.ieee.org", "snippet": "\u2026 Automated c1assification of organisms to species based on their vocalizations would \ncontribute tremendously to abilities to monitor biodiversity, with a wide range of applications in the \u2026", "cited_by": "https://scholar.google.com/scholar?cites=8830159971339147589&as_sdt=2005&sciodt=0,5&hl=en", "related_articles": "https://scholar.google.com/scholar?q=related:RRmLsbUHi3oJ:scholar.google.com/&scioq=biodivers*+OR+%22genetic+diversity%22+OR+%22*omic+diversity%22+OR+%22phylogenetic+diversity%22+OR+%22population+diversity%22+OR+%22species+diversity%22+OR+%22ecosystem+diversity%22+OR+%22functional+diversity%22+OR+%22microbial+diversity%22+OR+%22soil+diversity%22+AND+%22Deep+Learning%22&hl=en&as_sdt=0,5&as_ylo=2015&as_yhi=2021", "all_article_versions": "https://scholar.google.com/scholar?cluster=8830159971339147589&hl=en&as_sdt=0,5&as_ylo=2015&as_yhi=2021"}, {"title": "[HTML][HTML] Bat detective\u2014Deep learning tools for bat acoustic signal detection", "title_link": "https://journals.plos.org/ploscompbiol/article?id=10.1371/journal.pcbi.1005995", "publication_info": "O Mac Aodha, R Gibb, KE Barlow\u2026\u00a0- PLoS computational\u00a0\u2026, 2018 - journals.plos.org", "snippet": "\u2026 biodiversity monitoring and to manage the impact of anthropogenic change [1, 2]. Modern \nhardware for passive biodiversity \u2026 a powerful tool for understanding trends in biodiversity [3\u20136]. \u2026", "cited_by": "https://scholar.google.com/scholar?cites=1343254978967196988&as_sdt=2005&sciodt=0,5&hl=en", "related_articles": "https://scholar.google.com/scholar?q=related:PFUdWEkzpBIJ:scholar.google.com/&scioq=biodivers*+OR+%22genetic+diversity%22+OR+%22*omic+diversity%22+OR+%22phylogenetic+diversity%22+OR+%22population+diversity%22+OR+%22species+diversity%22+OR+%22ecosystem+diversity%22+OR+%22functional+diversity%22+OR+%22microbial+diversity%22+OR+%22soil+diversity%22+AND+%22Deep+Learning%22&hl=en&as_sdt=0,5&as_ylo=2015&as_yhi=2021", "all_article_versions": "https://scholar.google.com/scholar?cluster=1343254978967196988&hl=en&as_sdt=0,5&as_ylo=2015&as_yhi=2021"}, {"title": "[HTML][HTML] Identification of animals and recognition of their actions in wildlife videos using deep learning techniques", "title_link": "https://www.sciencedirect.com/science/article/pii/S1574954121000066", "publication_info": "F Schindler, V Steinhage\u00a0- Ecological Informatics, 2021 - Elsevier", "snippet": "\u2026 Biodiversity protection objectives were initially set for 2010 by the European Parliament, for \nexample, and then extended to 2020. The biodiversity \u2026 This study presents a deep learning-\u2026", "cited_by": "https://scholar.google.com/scholar?cites=9028655316484129788&as_sdt=2005&sciodt=0,5&hl=en", "related_articles": "https://scholar.google.com/scholar?q=related:_IN6qiw6TH0J:scholar.google.com/&scioq=biodivers*+OR+%22genetic+diversity%22+OR+%22*omic+diversity%22+OR+%22phylogenetic+diversity%22+OR+%22population+diversity%22+OR+%22species+diversity%22+OR+%22ecosystem+diversity%22+OR+%22functional+diversity%22+OR+%22microbial+diversity%22+OR+%22soil+diversity%22+AND+%22Deep+Learning%22&hl=en&as_sdt=0,5&as_ylo=2015&as_yhi=2021", "all_article_versions": "https://scholar.google.com/scholar?cluster=9028655316484129788&hl=en&as_sdt=0,5&as_ylo=2015&as_yhi=2021"}, {"title": "Discovering Patterns of Biodiversity in Insects Using Deep Machine Learning.", "title_link": "https://go.gale.com/ps/i.do?id=GALE%7CA646493764&sid=googleScholar&v=2.1&it=r&linkaccess=abs&issn=25350897&p=AONE&sw=w", "publication_info": "C Earl, AE White, MG Trizna, PB Frandsen\u2026\u00a0- Biodiversity\u00a0\u2026, 2019 - go.gale.com", "snippet": "\u2026 in a broad range of biodiversity and evolutionary questions, \u2026 and collaboration to enrich \nbiodiversity knowledge, and \u2026 We present deep learning models (specifically, convolutional \u2026", "cited_by": "https://scholar.google.com/scholar?cites=33052269224134473&as_sdt=2005&sciodt=0,5&hl=en", "related_articles": "https://scholar.google.com/citations?user=_a78jyIAAAAJ&hl=en&oi=sra", "all_article_versions": "https://scholar.google.com/scholar?cluster=33052269224134473&hl=en&as_sdt=0,5&as_ylo=2015&as_yhi=2021"}, {"title": "Identifying land patterns from satellite imagery in amazon rainforest using deep learning", "title_link": "https://arxiv.org/abs/1809.00340", "publication_info": "S Rakshit, S Debnath, D Mondal\u00a0- arXiv preprint arXiv:1809.00340, 2018 - arxiv.org", "snippet": "\u2026 Deforestation in the Amazon rainforest has led to drastically reduced biodiversity, loss of \nhabitat\u2026 Image classification using deep learning can help speed up this process by removing the \u2026", "cited_by": "https://scholar.google.com/scholar?cites=12671078963568788875&as_sdt=2005&sciodt=0,5&hl=en", "related_articles": "https://scholar.google.com/scholar?q=related:i0Vx4C632K8J:scholar.google.com/&scioq=biodivers*+OR+%22genetic+diversity%22+OR+%22*omic+diversity%22+OR+%22phylogenetic+diversity%22+OR+%22population+diversity%22+OR+%22species+diversity%22+OR+%22ecosystem+diversity%22+OR+%22functional+diversity%22+OR+%22microbial+diversity%22+OR+%22soil+diversity%22+AND+%22Deep+Learning%22&hl=en&as_sdt=0,5&as_ylo=2015&as_yhi=2021", "all_article_versions": "https://scholar.google.com/scholar?cluster=12671078963568788875&hl=en&as_sdt=0,5&as_ylo=2015&as_yhi=2021"}, {"title": "An automated light trap to monitor moths (Lepidoptera) using computer vision-based tracking and deep learning", "title_link": "https://www.mdpi.com/951634", "publication_info": "K Bjerge, JB Nielsen, MV Sepstrup, F Helsing-Nielsen\u2026\u00a0- Sensors, 2021 - mdpi.com", "snippet": "\u2026 A computer vision algorithm referred to as Moth Classification and Counting (MCC), based \non deep learning analysis of the captured images, tracked and counted the number of insects \u2026", "cited_by": "https://scholar.google.com/scholar?cites=7929094562109183529&as_sdt=2005&sciodt=0,5&hl=en", "related_articles": "https://scholar.google.com/scholar?q=related:Kdb_fH7NCW4J:scholar.google.com/&scioq=biodivers*+OR+%22genetic+diversity%22+OR+%22*omic+diversity%22+OR+%22phylogenetic+diversity%22+OR+%22population+diversity%22+OR+%22species+diversity%22+OR+%22ecosystem+diversity%22+OR+%22functional+diversity%22+OR+%22microbial+diversity%22+OR+%22soil+diversity%22+AND+%22Deep+Learning%22&hl=en&as_sdt=0,5&as_ylo=2015&as_yhi=2021", "all_article_versions": "https://scholar.google.com/scholar?cluster=7929094562109183529&hl=en&as_sdt=0,5&as_ylo=2015&as_yhi=2021"}, {"title": "Deep-learning convolutional neural networks for scattered shrub detection with google earth imagery", "title_link": "https://arxiv.org/abs/1706.00917", "publication_info": "E Guirado, S Tabik, D Alcaraz-Segura\u2026\u00a0- arXiv preprint arXiv\u00a0\u2026, 2017 - arxiv.org", "snippet": "\u2026 , in land-use planning and biodiversity conservation. Developing \u2026 Recently, the deep learning \nConvolutional Neural Networks (\u2026 ing species of high biodiversity conservation interest. This \u2026", "cited_by": "https://scholar.google.com/scholar?cites=11565463610418482018&as_sdt=2005&sciodt=0,5&hl=en", "related_articles": "https://scholar.google.com/scholar?q=related:YkuzkeDHgKAJ:scholar.google.com/&scioq=biodivers*+OR+%22genetic+diversity%22+OR+%22*omic+diversity%22+OR+%22phylogenetic+diversity%22+OR+%22population+diversity%22+OR+%22species+diversity%22+OR+%22ecosystem+diversity%22+OR+%22functional+diversity%22+OR+%22microbial+diversity%22+OR+%22soil+diversity%22+AND+%22Deep+Learning%22&hl=en&as_sdt=0,5&as_ylo=2015&as_yhi=2021", "all_article_versions": "https://scholar.google.com/scholar?cluster=11565463610418482018&hl=en&as_sdt=0,5&as_ylo=2015&as_yhi=2021"}, {"title": "\u2026\u00a0extraction of phenotypic leaf traits of individual intact herbarium leaves from herbarium specimen images using deep learning based semantic segmentation", "title_link": "https://www.mdpi.com/1175124", "publication_info": "BR Hussein, OA Malik, WH Ong, JWF Slik\u00a0- Sensors, 2021 - mdpi.com", "snippet": "\u2026 intact leaves by combining deep learning and image processing \u2026 First, we applied aa deep \nlearning based semantic \u2026 utilization of these collections for various biodiversity studies [15]. \u2026", "cited_by": "https://scholar.google.com/scholar?cites=16239128002918087267&as_sdt=2005&sciodt=0,5&hl=en", "related_articles": "https://scholar.google.com/scholar?q=related:Y_oHTOH4XOEJ:scholar.google.com/&scioq=biodivers*+OR+%22genetic+diversity%22+OR+%22*omic+diversity%22+OR+%22phylogenetic+diversity%22+OR+%22population+diversity%22+OR+%22species+diversity%22+OR+%22ecosystem+diversity%22+OR+%22functional+diversity%22+OR+%22microbial+diversity%22+OR+%22soil+diversity%22+AND+%22Deep+Learning%22&hl=en&as_sdt=0,5&as_ylo=2015&as_yhi=2021", "all_article_versions": "https://scholar.google.com/scholar?cluster=16239128002918087267&hl=en&as_sdt=0,5&as_ylo=2015&as_yhi=2021"}, {"title": "[HTML][HTML] Harnessing deep learning in ecology: An example predicting bark beetle outbreaks", "title_link": "https://www.frontiersin.org/articles/10.3389/fpls.2019.01327/full", "publication_info": "W Rammer, R Seidl\u00a0- Frontiers in plant science, 2019 - frontiersin.org", "snippet": "\u2026 Addressing current global challenges such as biodiversity loss, global change, and \u2026 \nDeep learning is a rapidly evolving branch of machine learning, yet has received only little \u2026", "cited_by": "https://scholar.google.com/scholar?cites=14674006045589456801&as_sdt=2005&sciodt=0,5&hl=en", "related_articles": "https://scholar.google.com/scholar?q=related:oUdLk8CKpMsJ:scholar.google.com/&scioq=biodivers*+OR+%22genetic+diversity%22+OR+%22*omic+diversity%22+OR+%22phylogenetic+diversity%22+OR+%22population+diversity%22+OR+%22species+diversity%22+OR+%22ecosystem+diversity%22+OR+%22functional+diversity%22+OR+%22microbial+diversity%22+OR+%22soil+diversity%22+AND+%22Deep+Learning%22&hl=en&as_sdt=0,5&as_ylo=2015&as_yhi=2021", "all_article_versions": "https://scholar.google.com/scholar?cluster=14674006045589456801&hl=en&as_sdt=0,5&as_ylo=2015&as_yhi=2021"}, {"title": "Integrating multi-sensors data for species distribution mapping using deep learning and envelope models", "title_link": "https://www.mdpi.com/2072-4292/13/16/3284", "publication_info": "A Anand, MK Pandey, PK Srivastava, A Gupta\u2026\u00a0- Remote Sensing, 2021 - mdpi.com", "snippet": "\u2026 The integration of ecological and atmospheric characteristics for biodiversity management \nis fundamental for long-term ecosystem conservation and drafting forest management \u2026", "cited_by": "https://scholar.google.com/scholar?cites=17953685671559305477&as_sdt=2005&sciodt=0,5&hl=en", "related_articles": "https://scholar.google.com/citations?user=CoEpduYAAAAJ&hl=en&oi=sra", "all_article_versions": "https://scholar.google.com/scholar?cluster=17953685671559305477&hl=en&as_sdt=0,5&as_ylo=2015&as_yhi=2021"}, {"title": "Automated conservation assessment of the orchid family with deep learning", "title_link": "https://conbio.onlinelibrary.wiley.com/doi/abs/10.1111/cobi.13616", "publication_info": "A Zizka, D Silvestro, P Vitt, TM Knight\u00a0- Conservation Biology, 2021 - Wiley Online Library", "snippet": "\u2026 Article impact statement: An automated conservation assessment with deep learning \u2026 \nPrioritizing the use of conservation resources is essential to counter the current global biodiversity \u2026", "cited_by": "https://scholar.google.com/scholar?cites=5616778938530526051&as_sdt=2005&sciodt=0,5&hl=en", "related_articles": "https://scholar.google.com/citations?user=QMqWqrkAAAAJ&hl=en&oi=sra", "all_article_versions": "https://scholar.google.com/scholar?cluster=5616778938530526051&hl=en&as_sdt=0,5&as_ylo=2015&as_yhi=2021"}, {"title": "[PDF][PDF] Applications of deep learning in ornithology", "title_link": "https://biss.pensoft.net/article/27251/download/pdf/", "publication_info": "J Barry\u00a0- Biodiversity Information Science and Standards, 2018 - biss.pensoft.net", "snippet": "Earth\u2019s ecosystems are threatened by anthropogenic change, yet relatively little is known \nabout biodiversity across broad spatial (ie continent) and temporal (ie year-round) scales. \u2026", "cited_by": "https://scholar.google.com/scholar?cites=1424590671980106045&as_sdt=2005&sciodt=0,5&hl=en", "related_articles": "https://scholar.google.com/scholar?q=related:PZG1GaspxRMJ:scholar.google.com/&scioq=biodivers*+OR+%22genetic+diversity%22+OR+%22*omic+diversity%22+OR+%22phylogenetic+diversity%22+OR+%22population+diversity%22+OR+%22species+diversity%22+OR+%22ecosystem+diversity%22+OR+%22functional+diversity%22+OR+%22microbial+diversity%22+OR+%22soil+diversity%22+AND+%22Deep+Learning%22&hl=en&as_sdt=0,5&as_ylo=2015&as_yhi=2021", "all_article_versions": "https://scholar.google.com/scholar?cluster=1424590671980106045&hl=en&as_sdt=0,5&as_ylo=2015&as_yhi=2021"}, {"title": "The Practice of Deep Learning Methods in Biodiversity Information Collection", "title_link": "https://search.proquest.com/openview/6d7ba6020fae9065718ef217a22472bb/1?pq-origsite=gscholar&cbl=2049297", "publication_info": "J Wang, C Lin, C Bu, TY Xi, Z Wang\u2026\u00a0- Biodiversity Information\u00a0\u2026, 2019 - search.proquest.com", "snippet": "\u2026 In the field of biodiversity informatics, deep learning efforts are being applied in rapid \u2026 \nHowever, deep learning methods hold great potential for application in all aspects of biodiversity \u2026", "cited_by": "https://scholar.google.com/scholar?cluster=15118841373364145236&hl=en&as_sdt=0,5&as_ylo=2015&as_yhi=2021", "related_articles": "https://scholar.google.comjavascript:void(0)", "all_article_versions": "https://scholar.google.com/scholar?cluster=15118841373364145236&hl=en&as_sdt=0,5&as_ylo=2015&as_yhi=2021"}, {"title": "Deep learning for species identification of modern and fossil rodent molars", "title_link": "https://www.biorxiv.org/content/10.1101/2020.08.20.259176.abstract", "publication_info": "V Miele, G Dussert, T Cucchi, S Renaud\u00a0- bioRxiv, 2020 - biorxiv.org", "snippet": "\u2026 The deep-learning approach performed equally good as geometric morphometrics and, \u2026 \nDeep-learning methods may thus allow new insights on the biodiversity dynamics across \u2026", "cited_by": "https://scholar.google.com/scholar?cites=15788764427603485576&as_sdt=2005&sciodt=0,5&hl=en", "related_articles": "https://scholar.google.com/scholar?q=related:iCOhLZj1HNsJ:scholar.google.com/&scioq=biodivers*+OR+%22genetic+diversity%22+OR+%22*omic+diversity%22+OR+%22phylogenetic+diversity%22+OR+%22population+diversity%22+OR+%22species+diversity%22+OR+%22ecosystem+diversity%22+OR+%22functional+diversity%22+OR+%22microbial+diversity%22+OR+%22soil+diversity%22+AND+%22Deep+Learning%22&hl=en&as_sdt=0,5&as_ylo=2015&as_yhi=2021", "all_article_versions": "https://scholar.google.com/scholar?cluster=15788764427603485576&hl=en&as_sdt=0,5&as_ylo=2015&as_yhi=2021"}, {"title": "Using Deep Learning in Collection Management to Reduce the Taxonomist's Workload", "title_link": "https://search.proquest.com/openview/34d53ac276dc64b1bcf2cc2ed97f9214/1?pq-origsite=gscholar&cbl=2049297", "publication_info": "M Schermer, L Hogeweg\u2026\u00a0- Biodiversity Information\u00a0\u2026, 2018 - search.proquest.com", "snippet": "\u2026 identification in digitization workflows, using deep learning based image recognition. We \u2026 \nformed, limiting the speed of publication of this biodiversity information. The test case for image \u2026", "cited_by": "https://scholar.google.com/scholar?cites=9745041077306764184&as_sdt=2005&sciodt=0,5&hl=en", "related_articles": "https://scholar.google.com/scholar?q=related:mKt1djpXPYcJ:scholar.google.com/&scioq=biodivers*+OR+%22genetic+diversity%22+OR+%22*omic+diversity%22+OR+%22phylogenetic+diversity%22+OR+%22population+diversity%22+OR+%22species+diversity%22+OR+%22ecosystem+diversity%22+OR+%22functional+diversity%22+OR+%22microbial+diversity%22+OR+%22soil+diversity%22+AND+%22Deep+Learning%22&hl=en&as_sdt=0,5&as_ylo=2015&as_yhi=2021", "all_article_versions": "https://scholar.google.com/scholar?cluster=9745041077306764184&hl=en&as_sdt=0,5&as_ylo=2015&as_yhi=2021"}, {"title": "Extreme deep learning in biosecurity: the case of machine hearing for marine species identification", "title_link": "https://www.tandfonline.com/doi/abs/10.1080/24751839.2018.1501542", "publication_info": "K Demertzis, LS Iliadis, VD Anezakis\u00a0- Journal of Information and\u00a0\u2026, 2018 - Taylor & Francis", "snippet": "\u2026 rapidly worsening threat to natural biodiversity in Europe. They \u2026 biggest threat to local \nbiodiversity worldwide and is called \u2018bio-\u2026 The changes in biodiversity entail a change in relative \u2026", "cited_by": "https://scholar.google.com/scholar?cites=17036241166643348874&as_sdt=2005&sciodt=0,5&hl=en", "related_articles": "https://scholar.google.com/scholar?q=related:isWpRRTjbOwJ:scholar.google.com/&scioq=biodivers*+OR+%22genetic+diversity%22+OR+%22*omic+diversity%22+OR+%22phylogenetic+diversity%22+OR+%22population+diversity%22+OR+%22species+diversity%22+OR+%22ecosystem+diversity%22+OR+%22functional+diversity%22+OR+%22microbial+diversity%22+OR+%22soil+diversity%22+AND+%22Deep+Learning%22&hl=en&as_sdt=0,5&as_ylo=2015&as_yhi=2021", "all_article_versions": "https://scholar.google.com/scholar?cluster=17036241166643348874&hl=en&as_sdt=0,5&as_ylo=2015&as_yhi=2021"}, {"title": "A continental-scale assessment of density, size, distribution and historical trends of farm dams using deep learning convolutional neural networks", "title_link": "https://www.mdpi.com/965168", "publication_info": "ME Malerba, N Wright, PI Macreadie\u00a0- Remote Sensing, 2021 - mdpi.com", "snippet": "\u2026 also have disproportionally large effects on biodiversity and biogeochemical cycling, with \nimportant \u2026 Specifically, we trained a deep learning convolutional neural network (CNN) on high-\u2026", "cited_by": "https://scholar.google.com/scholar?cites=1209857596268234098&as_sdt=2005&sciodt=0,5&hl=en", "related_articles": "https://scholar.google.com/scholar?q=related:ckVg3hJHyhAJ:scholar.google.com/&scioq=biodivers*+OR+%22genetic+diversity%22+OR+%22*omic+diversity%22+OR+%22phylogenetic+diversity%22+OR+%22population+diversity%22+OR+%22species+diversity%22+OR+%22ecosystem+diversity%22+OR+%22functional+diversity%22+OR+%22microbial+diversity%22+OR+%22soil+diversity%22+AND+%22Deep+Learning%22&hl=en&as_sdt=0,5&as_ylo=2015&as_yhi=2021", "all_article_versions": "https://scholar.google.com/scholar?cluster=1209857596268234098&hl=en&as_sdt=0,5&as_ylo=2015&as_yhi=2021"}, {"title": "Recognition of Endemic Bird Species Using Deep Learning Models", "title_link": "https://ieeexplore.ieee.org/abstract/document/9491098/", "publication_info": "YP Huang, H Basanta\u00a0- IEEE Access, 2021 - ieeexplore.ieee.org", "snippet": "\u2026 pace is a significant threat to biodiversity worldwide. Thus, monitoring the distribution of \nspecies and identifying the elements that make up the biodiversity of a region are essential for \u2026", "cited_by": "https://scholar.google.com/scholar?cites=9956244752247995919&as_sdt=2005&sciodt=0,5&hl=en", "related_articles": "https://scholar.google.com/scholar?q=related:D76WCtqvK4oJ:scholar.google.com/&scioq=biodivers*+OR+%22genetic+diversity%22+OR+%22*omic+diversity%22+OR+%22phylogenetic+diversity%22+OR+%22population+diversity%22+OR+%22species+diversity%22+OR+%22ecosystem+diversity%22+OR+%22functional+diversity%22+OR+%22microbial+diversity%22+OR+%22soil+diversity%22+AND+%22Deep+Learning%22&hl=en&as_sdt=0,5&as_ylo=2015&as_yhi=2021", "all_article_versions": "https://scholar.google.com/scholar?cluster=9956244752247995919&hl=en&as_sdt=0,5&as_ylo=2015&as_yhi=2021"}, {"title": "[PDF][PDF] Deep learning for plant identification: how the web can compete with human experts", "title_link": "https://biss.pensoft.net/article/25637/download/pdf/", "publication_info": "H Go\u00ebau, A Joly, P Bonnet, M Lasseck\u2026\u00a0- Biodiversity\u00a0\u2026, 2018 - biss.pensoft.net", "snippet": "\u2026 in image classification with deep learning and several \u2026 In total, 9 deeplearning systems \nimplemented by 3 different \u2026 state-of-the-art deep learning models is now close to the most \u2026", "cited_by": "https://scholar.google.com/scholar?cites=2392953908570629889&as_sdt=2005&sciodt=0,5&hl=en", "related_articles": "https://scholar.google.com/scholar?q=related:ASc8xOZ6NSEJ:scholar.google.com/&scioq=biodivers*+OR+%22genetic+diversity%22+OR+%22*omic+diversity%22+OR+%22phylogenetic+diversity%22+OR+%22population+diversity%22+OR+%22species+diversity%22+OR+%22ecosystem+diversity%22+OR+%22functional+diversity%22+OR+%22microbial+diversity%22+OR+%22soil+diversity%22+AND+%22Deep+Learning%22&hl=en&as_sdt=0,5&as_ylo=2015&as_yhi=2021", "all_article_versions": "https://scholar.google.com/scholar?cluster=2392953908570629889&hl=en&as_sdt=0,5&as_ylo=2015&as_yhi=2021"}, {"title": "[HTML][HTML] Understanding deep learning in land use classification based on Sentinel-2 time series", "title_link": "https://www.nature.com/articles/s41598-020-74215-5", "publication_info": "M Campos-Taberner, FJ Garc\u00eda-Haro, B Mart\u00ednez\u2026\u00a0- Scientific reports, 2020 - nature.com", "snippet": "\u2026 allocate 5% of arable land to areas that improve biodiversity. To put this in context, in 2018 \na \u2026 achieved using machine learning algorithms, being deep learning (DL) the most accurate \u2026", "cited_by": "https://scholar.google.com/scholar?cites=15716820120908093905&as_sdt=2005&sciodt=0,5&hl=en", "related_articles": "https://scholar.google.com/scholar?q=related:0Vlw8aBcHdoJ:scholar.google.com/&scioq=biodivers*+OR+%22genetic+diversity%22+OR+%22*omic+diversity%22+OR+%22phylogenetic+diversity%22+OR+%22population+diversity%22+OR+%22species+diversity%22+OR+%22ecosystem+diversity%22+OR+%22functional+diversity%22+OR+%22microbial+diversity%22+OR+%22soil+diversity%22+AND+%22Deep+Learning%22&hl=en&as_sdt=0,5&as_ylo=2015&as_yhi=2021", "all_article_versions": "https://scholar.google.com/scholar?cluster=15716820120908093905&hl=en&as_sdt=0,5&as_ylo=2015&as_yhi=2021"}, {"title": "[PDF][PDF] A methodological proposal for collecting and creating macroscopic photograph collections of tropical woods with potential for use in deep learning", "title_link": "https://www.academia.edu/download/62919654/A_Methodological_Proposal_for_Collecting_and_Creating_Macroscopic_Photograph_Collections_of_Tropical_Woods20200411-8576-1p7eqd7.pdf", "publication_info": "E Mata-Montero, JC Valverde\u2026\u00a0- Biodiversity\u00a0\u2026, 2018 - academia.edu", "snippet": "\u2026 Deep learning techniques have recently been used to \u2026 As a first step in the application of \ndeep learning techniques, we \u2026 the primary data necessary for deep learning applications. Unlike \u2026", "cited_by": "https://scholar.google.com/scholar?cites=15463194942822098632&as_sdt=2005&sciodt=0,5&hl=en", "related_articles": "https://scholar.google.com/scholar?q=related:yCaHe99NmNYJ:scholar.google.com/&scioq=biodivers*+OR+%22genetic+diversity%22+OR+%22*omic+diversity%22+OR+%22phylogenetic+diversity%22+OR+%22population+diversity%22+OR+%22species+diversity%22+OR+%22ecosystem+diversity%22+OR+%22functional+diversity%22+OR+%22microbial+diversity%22+OR+%22soil+diversity%22+AND+%22Deep+Learning%22&hl=en&as_sdt=0,5&as_ylo=2015&as_yhi=2021", "all_article_versions": "https://scholar.google.com/scholar?cluster=15463194942822098632&hl=en&as_sdt=0,5&as_ylo=2015&as_yhi=2021"}, {"title": "Assessment of deep learning techniques for land use land cover classification in southern new Caledonia", "title_link": "https://www.mdpi.com/2072-4292/13/12/2257", "publication_info": "G Rousset, M Despinoy, K Schindler, M Mangeas\u00a0- Remote Sensing, 2021 - mdpi.com", "snippet": "\u2026 , a biodiversity \u2026 , Deep Learning has recently stood out as a particularly effective framework \nfor automatic image interpretation [12]. Given large amounts of training data, Deep Learning \u2026", "cited_by": "https://scholar.google.com/scholar?cites=8677556345028830992&as_sdt=2005&sciodt=0,5&hl=en", "related_articles": "https://scholar.google.com/scholar?q=related:EGfhJ4XfbHgJ:scholar.google.com/&scioq=biodivers*+OR+%22genetic+diversity%22+OR+%22*omic+diversity%22+OR+%22phylogenetic+diversity%22+OR+%22population+diversity%22+OR+%22species+diversity%22+OR+%22ecosystem+diversity%22+OR+%22functional+diversity%22+OR+%22microbial+diversity%22+OR+%22soil+diversity%22+AND+%22Deep+Learning%22&hl=en&as_sdt=0,5&as_ylo=2015&as_yhi=2021", "all_article_versions": "https://scholar.google.com/scholar?cluster=8677556345028830992&hl=en&as_sdt=0,5&as_ylo=2015&as_yhi=2021"}, {"title": "Plant identification: experts vs. machines in the era of deep learning", "title_link": "https://link.springer.com/chapter/10.1007/978-3-319-76445-0_8", "publication_info": "P Bonnet, H Go\u00ebau, ST Hang, M Lasseck\u2026\u00a0- \u2026\u00a0& biodiversity\u00a0\u2026, 2018 - Springer", "snippet": "\u2026 to the recent advances in deep learning. The next big question \u2026 In total, nine deep-learning \nsystems implemented by three \u2026 state-of-the-art deep learning models is now close to the most \u2026", "cited_by": "https://scholar.google.com/scholar?cites=8405593191309858505&as_sdt=2005&sciodt=0,5&hl=en", "related_articles": "https://scholar.google.com/scholar?q=related:yVZ3BnmqpnQJ:scholar.google.com/&scioq=biodivers*+OR+%22genetic+diversity%22+OR+%22*omic+diversity%22+OR+%22phylogenetic+diversity%22+OR+%22population+diversity%22+OR+%22species+diversity%22+OR+%22ecosystem+diversity%22+OR+%22functional+diversity%22+OR+%22microbial+diversity%22+OR+%22soil+diversity%22+AND+%22Deep+Learning%22&hl=en&as_sdt=0,5&as_ylo=2015&as_yhi=2021", "all_article_versions": "https://scholar.google.com/scholar?cluster=8405593191309858505&hl=en&as_sdt=0,5&as_ylo=2015&as_yhi=2021"}, {"title": "Deep learning applications to automate phenotypic measurements on biodiversity datasets", "title_link": "https://etheses.whiterose.ac.uk/28780/", "publication_info": "Y He - 2020 - etheses.whiterose.ac.uk", "snippet": "\u2026 Deep learning is the state-of-the-art for many computer vision tasks. Deep learning models \ncan \u2026 To what extent deep learning can help to improve the measurement process on digitised \u2026", "cited_by": "https://scholar.google.com/scholar?cluster=13213036793190333239&hl=en&as_sdt=0,5&as_ylo=2015&as_yhi=2021", "related_articles": "https://scholar.google.comjavascript:void(0)", "all_article_versions": "https://scholar.google.com/scholar?cluster=13213036793190333239&hl=en&as_sdt=0,5&as_ylo=2015&as_yhi=2021"}, {"title": "[HTML][HTML] Columnar cactus recognition in aerial images using a deep learning approach", "title_link": "https://www.sciencedirect.com/science/article/pii/S1574954119300895", "publication_info": "E L\u00f3pez-Jim\u00e9nez, JI Vasquez-Gomez\u2026\u00a0- Ecological\u00a0\u2026, 2019 - Elsevier", "snippet": "\u2026 This unique area has wide biodiversity including several endemic plants. Unfortunately, \u2026 \nIn this work, we present a deep learning based approach for columnar cactus recognition, \u2026", "cited_by": "https://scholar.google.com/scholar?cites=3037343346387660087&as_sdt=2005&sciodt=0,5&hl=en", "related_articles": "https://scholar.google.com/scholar?q=related:Ny1VVq7PJioJ:scholar.google.com/&scioq=biodivers*+OR+%22genetic+diversity%22+OR+%22*omic+diversity%22+OR+%22phylogenetic+diversity%22+OR+%22population+diversity%22+OR+%22species+diversity%22+OR+%22ecosystem+diversity%22+OR+%22functional+diversity%22+OR+%22microbial+diversity%22+OR+%22soil+diversity%22+AND+%22Deep+Learning%22&hl=en&as_sdt=0,5&as_ylo=2015&as_yhi=2021", "all_article_versions": "https://scholar.google.com/scholar?cluster=3037343346387660087&hl=en&as_sdt=0,5&as_ylo=2015&as_yhi=2021"}, {"title": "[HTML][HTML] Applications of deep convolutional neural networks to digitized natural history collections", "title_link": "https://www.ncbi.nlm.nih.gov/pmc/articles/PMC5680669/", "publication_info": "E Schuettpelz, PB Frandsen, RB Dikow\u2026\u00a0- Biodiversity data\u00a0\u2026, 2017 - ncbi.nlm.nih.gov", "snippet": "\u2026 Therefore, to assess the utility of using deep learning to identify mercury-contaminated \nspecimens, we manually assembled a set of 7,777 unstained (https://doi.org/10.6084/m9.figshare.\u2026", "cited_by": "https://scholar.google.com/scholar?cites=10993762125669105735&as_sdt=2005&sciodt=0,5&hl=en", "related_articles": "https://scholar.google.com/scholar?q=related:R4Cm5WewkZgJ:scholar.google.com/&scioq=biodivers*+OR+%22genetic+diversity%22+OR+%22*omic+diversity%22+OR+%22phylogenetic+diversity%22+OR+%22population+diversity%22+OR+%22species+diversity%22+OR+%22ecosystem+diversity%22+OR+%22functional+diversity%22+OR+%22microbial+diversity%22+OR+%22soil+diversity%22+AND+%22Deep+Learning%22&hl=en&as_sdt=0,5&as_ylo=2015&as_yhi=2021", "all_article_versions": "https://scholar.google.com/scholar?cluster=10993762125669105735&hl=en&as_sdt=0,5&as_ylo=2015&as_yhi=2021"}, {"title": "[HTML][HTML] Deep learning and citizen science enable automated plant trait predictions from photographs", "title_link": "https://www.nature.com/articles/s41598-021-95616-0", "publication_info": "C Schiller, S Schmidtlein, C Boonman\u2026\u00a0- Scientific Reports, 2021 - nature.com", "snippet": "\u2026 imposes a threat on global biodiversity 1 . The loss of biodiversity inevitably leads to a loss of \n\u2026 Convolutional Neural Networks (CNN), a deep learning-oriented computer vision technique\u2026", "cited_by": "https://scholar.google.com/scholar?cites=16980984731487926362&as_sdt=2005&sciodt=0,5&hl=en", "related_articles": "https://scholar.google.com/scholar?q=related:Wnir6KSTqOsJ:scholar.google.com/&scioq=biodivers*+OR+%22genetic+diversity%22+OR+%22*omic+diversity%22+OR+%22phylogenetic+diversity%22+OR+%22population+diversity%22+OR+%22species+diversity%22+OR+%22ecosystem+diversity%22+OR+%22functional+diversity%22+OR+%22microbial+diversity%22+OR+%22soil+diversity%22+AND+%22Deep+Learning%22&hl=en&as_sdt=0,5&as_ylo=2015&as_yhi=2021", "all_article_versions": "https://scholar.google.com/scholar?cluster=16980984731487926362&hl=en&as_sdt=0,5&as_ylo=2015&as_yhi=2021"}, {"title": "Large-scale plant classification with deep neural networks", "title_link": "https://dl.acm.org/doi/abs/10.1145/3075564.3075590", "publication_info": "I Heredia\u00a0- Proceedings of the Computing Frontiers Conference, 2017 - dl.acm.org", "snippet": "\u2026 deep learning techniques for plant classification and its usage for citizen science in large-scale \nbiodiversity \u2026 tusfera) which in turn can share their data with biodiversity portals like GBIF. \u2026", "cited_by": "https://scholar.google.com/scholar?cites=17335400590463979625&as_sdt=2005&sciodt=0,5&hl=en", "related_articles": "https://scholar.google.com/scholar?q=related:adCzef22k_AJ:scholar.google.com/&scioq=biodivers*+OR+%22genetic+diversity%22+OR+%22*omic+diversity%22+OR+%22phylogenetic+diversity%22+OR+%22population+diversity%22+OR+%22species+diversity%22+OR+%22ecosystem+diversity%22+OR+%22functional+diversity%22+OR+%22microbial+diversity%22+OR+%22soil+diversity%22+AND+%22Deep+Learning%22&hl=en&as_sdt=0,5&as_ylo=2015&as_yhi=2021", "all_article_versions": "https://scholar.google.com/scholar?cluster=17335400590463979625&hl=en&as_sdt=0,5&as_ylo=2015&as_yhi=2021"}, {"title": "Semantic segmentation of tree-canopy in urban environment with pixel-wise deep learning", "title_link": "https://www.mdpi.com/2072-4292/13/16/3054", "publication_info": "JAC Martins, K Nogueira, LP Osco, FDG Gomes\u2026\u00a0- Remote Sensing, 2021 - mdpi.com", "snippet": "\u2026 leading to ecosystem stress and biodiversity losses [13]. In \u2026 environment, such as urban \nbiodiversity loss and changes in the \u2026 life, city hydrodynamics, and biodiversity by preserving and \u2026", "cited_by": "https://scholar.google.com/scholar?cites=2987192235404022367&as_sdt=2005&sciodt=0,5&hl=en", "related_articles": "https://scholar.google.com/scholar?q=related:X9IP44KjdCkJ:scholar.google.com/&scioq=biodivers*+OR+%22genetic+diversity%22+OR+%22*omic+diversity%22+OR+%22phylogenetic+diversity%22+OR+%22population+diversity%22+OR+%22species+diversity%22+OR+%22ecosystem+diversity%22+OR+%22functional+diversity%22+OR+%22microbial+diversity%22+OR+%22soil+diversity%22+AND+%22Deep+Learning%22&hl=en&as_sdt=0,5&as_ylo=2015&as_yhi=2021", "all_article_versions": "https://scholar.google.com/scholar?cluster=2987192235404022367&hl=en&as_sdt=0,5&as_ylo=2015&as_yhi=2021"}, {"title": "Predicting animal behaviour using deep learning: GPS data alone accurately predict diving in seabirds", "title_link": "https://besjournals.onlinelibrary.wiley.com/doi/abs/10.1111/2041-210X.12926", "publication_info": "E Browning, M Bolton, E Owen, A Shoji\u2026\u00a0- Methods in Ecology\u00a0\u2026, 2018 - Wiley Online Library", "snippet": "\u2026 To prevent further global declines in biodiversity, identifying \u2026 from 108 individuals by training \ndeep learning models to predict \u2026 ability of these supervised deep learning models over other \u2026", "cited_by": "https://scholar.google.com/scholar?cites=16032955641722371548&as_sdt=2005&sciodt=0,5&hl=en", "related_articles": "https://scholar.google.com/citations?user=hWPAzU0AAAAJ&hl=en&oi=sra", "all_article_versions": "https://scholar.google.com/scholar?cluster=16032955641722371548&hl=en&as_sdt=0,5&as_ylo=2015&as_yhi=2021"}, {"title": "Tree cover estimation in global drylands from space using deep learning", "title_link": "https://www.mdpi.com/622602", "publication_info": "E Guirado, D Alcaraz-Segura, J Cabello\u2026\u00a0- Remote Sensing, 2020 - mdpi.com", "snippet": "Accurate tree cover mapping is of paramount importance in many fields, from biodiversity \nconservation to carbon stock estimation, ecohydrology, erosion control, or Earth system \u2026", "cited_by": "https://scholar.google.com/scholar?cites=3017341195303131313&as_sdt=2005&sciodt=0,5&hl=en", "related_articles": "https://scholar.google.com/scholar?q=related:sRgyoNS_3ykJ:scholar.google.com/&scioq=biodivers*+OR+%22genetic+diversity%22+OR+%22*omic+diversity%22+OR+%22phylogenetic+diversity%22+OR+%22population+diversity%22+OR+%22species+diversity%22+OR+%22ecosystem+diversity%22+OR+%22functional+diversity%22+OR+%22microbial+diversity%22+OR+%22soil+diversity%22+AND+%22Deep+Learning%22&hl=en&as_sdt=0,5&as_ylo=2015&as_yhi=2021", "all_article_versions": "https://scholar.google.com/scholar?cluster=3017341195303131313&hl=en&as_sdt=0,5&as_ylo=2015&as_yhi=2021"}, {"title": "Deep learning neural network for identification of bird species", "title_link": "https://link.springer.com/chapter/10.1007/978-981-13-7150-9_31", "publication_info": "SK Pillai, MM Raghuwanshi, U Shrawankar\u00a0- Computing and Network\u00a0\u2026, 2019 - Springer", "snippet": "\u2026 Biodiversity is declining relentlessly \u2026 biodiversity preservation. In this way, quick and exact \nplant distinguishing proof is essential for viable investigation and administration of biodiversity. \u2026", "cited_by": "https://scholar.google.com/scholar?cites=9443746529079241176&as_sdt=2005&sciodt=0,5&hl=en", "related_articles": "https://scholar.google.com/scholar?q=related:2KmY3m7tDoMJ:scholar.google.com/&scioq=biodivers*+OR+%22genetic+diversity%22+OR+%22*omic+diversity%22+OR+%22phylogenetic+diversity%22+OR+%22population+diversity%22+OR+%22species+diversity%22+OR+%22ecosystem+diversity%22+OR+%22functional+diversity%22+OR+%22microbial+diversity%22+OR+%22soil+diversity%22+AND+%22Deep+Learning%22&hl=en&as_sdt=0,5&as_ylo=2015&as_yhi=2021", "all_article_versions": "https://scholar.google.com/scholar?cluster=9443746529079241176&hl=en&as_sdt=0,5&as_ylo=2015&as_yhi=2021"}, {"title": "Automatic whale counting in satellite images with deep learning", "title_link": "https://www.biorxiv.org/content/10.1101/443671.abstract", "publication_info": "E Guirado, S Tabik, ML Rivas, D Alcaraz-Segura\u2026\u00a0- BioRxiv, 2018 - biorxiv.org", "snippet": "\u2026 marine biodiversity protection against global change (66). In addition, since deep learning is \n\u2026 The compromise with biodiversity conservation from corporations such as Google, Microsoft\u2026", "cited_by": "https://scholar.google.com/scholar?cites=1298795103501811404&as_sdt=2005&sciodt=0,5&hl=en", "related_articles": "https://scholar.google.com/citations?user=2nE7TNgAAAAJ&hl=en&oi=sra", "all_article_versions": "https://scholar.google.com/scholar?cluster=1298795103501811404&hl=en&as_sdt=0,5&as_ylo=2015&as_yhi=2021"}, {"title": "Deep-learning Versus OBIA for Scattered Shrub Detection with Google Earth Imagery: Ziziphus lotus as Case Study", "title_link": "https://www.mdpi.com/2072-4292/9/12/1220", "publication_info": "E Guirado, S Tabik, D Alcaraz-Segura, J Cabello\u2026\u00a0- Remote Sensing, 2017 - mdpi.com", "snippet": "\u2026 , eg, in land-use planning and biodiversity conservation. Developing such maps has been \n\u2026 Recently, deep learning Convolutional Neural Networks (CNNs) have shown outstanding \u2026", "cited_by": "https://scholar.google.com/scholar?cites=9813607604754582052&as_sdt=2005&sciodt=0,5&hl=en", "related_articles": "https://scholar.google.com/citations?user=qycjmEoAAAAJ&hl=en&oi=sra", "all_article_versions": "https://scholar.google.com/scholar?cluster=9813607604754582052&hl=en&as_sdt=0,5&as_ylo=2015&as_yhi=2021"}, {"title": "Vegetation detection using deep learning and conventional methods", "title_link": "https://www.mdpi.com/788942", "publication_info": "B Ayhan, C Kwan, B Budavari, L Kwan, Y Lu, D Perez\u2026\u00a0- Remote Sensing, 2020 - mdpi.com", "snippet": "\u2026 planning, autonomous navigation, drone mapping, biodiversity conservation, etc. Conventional \n\u2026 of deep learning and conventional methods for vegetation detection. Two deep learning \u2026", "cited_by": "https://scholar.google.com/scholar?cites=12941461480455002121&as_sdt=2005&sciodt=0,5&hl=en", "related_articles": "https://scholar.google.com/citations?user=HsFztiUAAAAJ&hl=en&oi=sra", "all_article_versions": "https://scholar.google.com/scholar?cluster=12941461480455002121&hl=en&as_sdt=0,5&as_ylo=2015&as_yhi=2021"}, {"title": "[PDF][PDF] A deep learning based platform for automatic species identification to scale-up biodiversity monitoring", "title_link": "https://www.researchgate.net/profile/Sheetabh-Gaurav/publication/338293326_A_deep_learning_based_platform_for_automatic_species_identification_to_scale-up_biodiversity_monitoring/links/5f912e37a6fdccfd7b746a53/A-deep-learning-based-platform-for-automatic-species-identification-to-scale-up-biodiversity-monitoring.pdf", "publication_info": "S Gaurav, AK Jha, S Saran - researchgate.net", "snippet": "\u2026 Biodiversity monitoring is quite essential as various flora and \u2026 With the recent advancements \nin the field of deep learning [1], a subset of \u2026 In the present work, a deep learning algorithm, ie \u2026", "cited_by": "https://scholar.google.com/scholar?q=related:jyohZljni2EJ:scholar.google.com/&scioq=biodivers*+OR+%22genetic+diversity%22+OR+%22*omic+diversity%22+OR+%22phylogenetic+diversity%22+OR+%22population+diversity%22+OR+%22species+diversity%22+OR+%22ecosystem+diversity%22+OR+%22functional+diversity%22+OR+%22microbial+diversity%22+OR+%22soil+diversity%22+AND+%22Deep+Learning%22&hl=en&as_sdt=0,5&as_ylo=2015&as_yhi=2021", "related_articles": "https://scholar.google.comjavascript:void(0)", "all_article_versions": "https://scholar.google.comNone"}, {"title": "[BOOK][B] Smart Agriculture: Emerging Pedagogies of Deep Learning, Machine Learning and Internet of Things", "title_link": "https://books.google.com/books?hl=en&lr=&id=1m8OEAAAQBAJ&oi=fnd&pg=PP1&dq=biodivers*+OR+%22genetic+diversity%22+OR+%22*omic+diversity%22+OR+%22phylogenetic+diversity%22+OR+%22population+diversity%22+OR+%22species+diversity%22+OR+%22ecosystem+diversity%22+OR+%22functional+diversity%22+OR+%22microbial+diversity%22+OR+%22soil+diversity%22+AND+%22Deep+Learning%22&ots=6GBOUCbEAX&sig=SaQ6HNohDv68hr0dygKoH1zEQm0", "publication_info": "GS Patel, A Rai, NN Das, RP Singh - 2021 - books.google.com", "snippet": "\u2026 through Artificial Intelligence, deep learning and Internet of \u2026 chain management, food \navailability, biodiversity, farmers\u2019 decision-\u2026 of Machine Learning, Deep Learning, Big Data and IoT \u2026", "cited_by": "https://scholar.google.com/scholar?cites=10982253609953172818&as_sdt=2005&sciodt=0,5&hl=en", "related_articles": "https://scholar.google.com/scholar?q=related:Up2CxnjNaJgJ:scholar.google.com/&scioq=biodivers*+OR+%22genetic+diversity%22+OR+%22*omic+diversity%22+OR+%22phylogenetic+diversity%22+OR+%22population+diversity%22+OR+%22species+diversity%22+OR+%22ecosystem+diversity%22+OR+%22functional+diversity%22+OR+%22microbial+diversity%22+OR+%22soil+diversity%22+AND+%22Deep+Learning%22&hl=en&as_sdt=0,5&as_ylo=2015&as_yhi=2021", "all_article_versions": "https://scholar.google.com/scholar?cluster=10982253609953172818&hl=en&as_sdt=0,5&as_ylo=2015&as_yhi=2021"}, {"title": "[PDF][PDF] Evaluation of deep learning techniques for deforestation detection in the Amazon forest", "title_link": "https://www.researchgate.net/profile/Mabel-Ortega-3/publication/335843495_EVALUATION_OF_DEEP_LEARNING_TECHNIQUES_FOR_DEFORESTATION_DETECTION_IN_THE_AMAZON_FOREST/links/5d977d0b299bf1c363f8cfb4/EVALUATION-OF-DEEP-LEARNING-TECHNIQUES-FOR-DEFORESTATION-DETECTION-IN-THE-AMAZON-FOREST.pdf", "publication_info": "MX Ortega, JD Bermudez, PN Happ\u2026\u00a0- ISPRS Annals of the\u00a0\u2026, 2019 - researchgate.net", "snippet": "\u2026 Deforestation is one of the main causes of biodiversity reduction, climate change among \nother \u2026 The Deep Learning-based approaches clearly outperformed the SVM baseline in our \u2026", "cited_by": "https://scholar.google.com/scholar?cites=12034058720801564456&as_sdt=2005&sciodt=0,5&hl=en", "related_articles": "https://scholar.google.com/scholar?q=related:KKeRu6WQAacJ:scholar.google.com/&scioq=biodivers*+OR+%22genetic+diversity%22+OR+%22*omic+diversity%22+OR+%22phylogenetic+diversity%22+OR+%22population+diversity%22+OR+%22species+diversity%22+OR+%22ecosystem+diversity%22+OR+%22functional+diversity%22+OR+%22microbial+diversity%22+OR+%22soil+diversity%22+AND+%22Deep+Learning%22&hl=en&as_sdt=0,5&as_ylo=2015&as_yhi=2021", "all_article_versions": "https://scholar.google.com/scholar?cluster=12034058720801564456&hl=en&as_sdt=0,5&as_ylo=2015&as_yhi=2021"}, {"title": "[HTML][HTML] A novel deep learning based approach for seed image classification and retrieval", "title_link": "https://www.sciencedirect.com/science/article/pii/S0168169921002866", "publication_info": "A Loddo, M Loddo, C Di Ruberto\u00a0- Computers and Electronics in\u00a0\u2026, 2021 - Elsevier", "snippet": "\u2026 has become essential to preserve biodiversity. This is why \u2026 families or species through deep \nlearning techniques. SeedNet, a \u2026 The retrieval problem with the deep learning approach was \u2026", "cited_by": "https://scholar.google.com/scholar?cites=17139797185351643977&as_sdt=2005&sciodt=0,5&hl=en", "related_articles": "https://scholar.google.com/scholar?q=related:SfMfw7rK3O0J:scholar.google.com/&scioq=biodivers*+OR+%22genetic+diversity%22+OR+%22*omic+diversity%22+OR+%22phylogenetic+diversity%22+OR+%22population+diversity%22+OR+%22species+diversity%22+OR+%22ecosystem+diversity%22+OR+%22functional+diversity%22+OR+%22microbial+diversity%22+OR+%22soil+diversity%22+AND+%22Deep+Learning%22&hl=en&as_sdt=0,5&as_ylo=2015&as_yhi=2021", "all_article_versions": "https://scholar.google.com/scholar?cluster=17139797185351643977&hl=en&as_sdt=0,5&as_ylo=2015&as_yhi=2021"}, {"title": "Improving acoustic monitoring of biodiversity using deep learning-based source separation algorithms", "title_link": "https://scholar.archive.org/work/oko7eqz74neavj42us3plag74a/access/wayback/https://www.db-thueringen.de/servlets/MCRFileNodeServlet/dbt_derivate_00043950/Tuanmu_S1.2_IECI2018.pdf", "publication_info": "THH Lin, MN Tuanmu, JCC Huang, CY Lee, Y Tsao - scholar.archive.org", "snippet": "Improving acoustic monitoring of biodiversity using deep learning-based source separation \nalgorithms \u2026 Biodiversity Research Center, Academia Sinica \u2026 Is it possible to evaluate\u00a0\u2026", "cited_by": "https://scholar.google.com/scholar?cluster=4024653589673238590&hl=en&as_sdt=0,5&as_ylo=2015&as_yhi=2021", "related_articles": "https://scholar.google.comjavascript:void(0)", "all_article_versions": "https://scholar.google.com/scholar?cluster=4024653589673238590&hl=en&as_sdt=0,5&as_ylo=2015&as_yhi=2021"}, {"title": "Machine learning as a service for DiSSCo's digital specimen architecture", "title_link": "https://orca.cardiff.ac.uk/id/eprint/144389", "publication_info": "J Grieb, C Weiland, A Hardisty, W Addink, S Islam\u2026 - 2021 - orca.cardiff.ac.uk", "snippet": "\u2026 Younis S, Schmidt M, Weiland C, Dressler S, Seeger B, Hickler T (2020) Detection and \nannotation of plant organs from digitised herbarium scans using deep learning. Biodiversity Data \u2026", "cited_by": "https://scholar.google.com/scholar?cites=3964480695134472814&as_sdt=2005&sciodt=0,5&hl=en", "related_articles": "https://scholar.google.com/scholar?q=related:bkpiADCqBDcJ:scholar.google.com/&scioq=biodivers*+OR+%22genetic+diversity%22+OR+%22*omic+diversity%22+OR+%22phylogenetic+diversity%22+OR+%22population+diversity%22+OR+%22species+diversity%22+OR+%22ecosystem+diversity%22+OR+%22functional+diversity%22+OR+%22microbial+diversity%22+OR+%22soil+diversity%22+AND+%22Deep+Learning%22&hl=en&as_sdt=0,5&as_ylo=2015&as_yhi=2021", "all_article_versions": "https://scholar.google.com/scholar?cluster=3964480695134472814&hl=en&as_sdt=0,5&as_ylo=2015&as_yhi=2021"}, {"title": "Bag of Features (BoF) Based Deep Learning Framework for Bleached Corals Detection", "title_link": "https://www.mdpi.com/1303030", "publication_info": "S Jamil, MU Rahman, A Haider\u00a0- Big Data and Cognitive Computing, 2021 - mdpi.com", "snippet": "\u2026 on the planet because they help to maintain biodiversity and the life cycles of so many \nmarine \u2026 The coral reef has a vital role in preserving biodiversity, ceasing coastal erosion, and \u2026", "cited_by": "https://scholar.google.com/scholar?cites=13448967093870102167&as_sdt=2005&sciodt=0,5&hl=en", "related_articles": "https://scholar.google.com/scholar?q=related:l4YL8lBUpLoJ:scholar.google.com/&scioq=biodivers*+OR+%22genetic+diversity%22+OR+%22*omic+diversity%22+OR+%22phylogenetic+diversity%22+OR+%22population+diversity%22+OR+%22species+diversity%22+OR+%22ecosystem+diversity%22+OR+%22functional+diversity%22+OR+%22microbial+diversity%22+OR+%22soil+diversity%22+AND+%22Deep+Learning%22&hl=en&as_sdt=0,5&as_ylo=2015&as_yhi=2021", "all_article_versions": "https://scholar.google.com/scholar?cluster=13448967093870102167&hl=en&as_sdt=0,5&as_ylo=2015&as_yhi=2021"}, {"title": "Hierarchical mapping of Brazilian Savanna (Cerrado) physiognomies based on deep learning", "title_link": "https://www.spiedigitallibrary.org/journals/journal-of-applied-remote-sensing/volume-15/issue-4/044504/Hierarchical-mapping-of-Brazilian-Savanna-Cerrado-physiognomies-based-on-deep/10.1117/1.JRS.15.044504.short", "publication_info": "AK Neves, TS K\u00f6rting, LMG Fonseca\u2026\u00a0- Journal of Applied\u00a0\u2026, 2021 - spiedigitallibrary.org", "snippet": "\u2026 Especially in tropical regions, they are rich in biodiversity 1 \u2026 a global hotspot for biodiversity \nconservation, containing \u2026 ie, specific regions established to protect biodiversity, water bodies, \u2026", "cited_by": "https://scholar.google.com/scholar?cites=5613261445554265148&as_sdt=2005&sciodt=0,5&hl=en", "related_articles": "https://scholar.google.com/scholar?q=related:PFyoXYtP5k0J:scholar.google.com/&scioq=biodivers*+OR+%22genetic+diversity%22+OR+%22*omic+diversity%22+OR+%22phylogenetic+diversity%22+OR+%22population+diversity%22+OR+%22species+diversity%22+OR+%22ecosystem+diversity%22+OR+%22functional+diversity%22+OR+%22microbial+diversity%22+OR+%22soil+diversity%22+AND+%22Deep+Learning%22&hl=en&as_sdt=0,5&as_ylo=2015&as_yhi=2021", "all_article_versions": "https://scholar.google.com/scholar?cluster=5613261445554265148&hl=en&as_sdt=0,5&as_ylo=2015&as_yhi=2021"}, {"title": "Deep Learning and Earth Observation to Support the Sustainable Development Goals", "title_link": "https://arxiv.org/abs/2112.11367", "publication_info": "C Persello, JD Wegner, R H\u00e4nsch, D Tuia\u2026\u00a0- arXiv preprint arXiv\u00a0\u2026, 2021 - arxiv.org", "snippet": "\u2026 This paper reviews current deep learning approaches for \u2026 the rapid development of deep \nlearning in Earth observation. \u2026 , and 5) preserve biodiversity. Important societal, economic and \u2026", "cited_by": "https://scholar.google.com/scholar?cites=14957177947953314368&as_sdt=2005&sciodt=0,5&hl=en", "related_articles": "https://scholar.google.com/citations?user=p3iJiLIAAAAJ&hl=en&oi=sra", "all_article_versions": "https://scholar.google.com/scholar?cluster=14957177947953314368&hl=en&as_sdt=0,5&as_ylo=2015&as_yhi=2021"}, {"title": "Fish classification using DNA barcode sequences through deep learning method", "title_link": "https://www.mdpi.com/1252942", "publication_info": "L Jin, J Yu, X Yuan, X Du\u00a0- Symmetry, 2021 - mdpi.com", "snippet": "\u2026 biodiversity and fishery resources management, as well as an important part of biodiversity. \nAs a \u2026 barcode sequences, we introduce a deep learning model to extract useful features and \u2026", "cited_by": "https://scholar.google.com/scholar?cites=13291477031310719922&as_sdt=2005&sciodt=0,5&hl=en", "related_articles": "https://scholar.google.com/scholar?q=related:svuJT_DPdLgJ:scholar.google.com/&scioq=biodivers*+OR+%22genetic+diversity%22+OR+%22*omic+diversity%22+OR+%22phylogenetic+diversity%22+OR+%22population+diversity%22+OR+%22species+diversity%22+OR+%22ecosystem+diversity%22+OR+%22functional+diversity%22+OR+%22microbial+diversity%22+OR+%22soil+diversity%22+AND+%22Deep+Learning%22&hl=en&as_sdt=0,5&as_ylo=2015&as_yhi=2021", "all_article_versions": "https://scholar.google.com/scholar?cluster=13291477031310719922&hl=en&as_sdt=0,5&as_ylo=2015&as_yhi=2021"}, {"title": "[HTML][HTML] Using deep learning for image-based plant disease detection", "title_link": "https://www.frontiersin.org/articles/10.3389/fpls.2016.01419/full", "publication_info": "SP Mohanty, DP Hughes, M Salath\u00e9\u00a0- Frontiers in plant science, 2016 - frontiersin.org", "snippet": "\u2026 Here, we demonstrate the technical feasibility using a deep learning approach utilizing \n54,306 images of 14 crop species with 26 diseases (or healthy) made openly available through \u2026", "cited_by": "https://scholar.google.com/scholar?cites=13647028329232773843&as_sdt=2005&sciodt=0,5&hl=en", "related_articles": "https://scholar.google.com/scholar?q=related:07Kc2_X7Y70J:scholar.google.com/&scioq=biodivers*+OR+%22genetic+diversity%22+OR+%22*omic+diversity%22+OR+%22phylogenetic+diversity%22+OR+%22population+diversity%22+OR+%22species+diversity%22+OR+%22ecosystem+diversity%22+OR+%22functional+diversity%22+OR+%22microbial+diversity%22+OR+%22soil+diversity%22+AND+%22Deep+Learning%22&hl=en&as_sdt=0,5&as_ylo=2015&as_yhi=2021", "all_article_versions": "https://scholar.google.com/scholar?cluster=13647028329232773843&hl=en&as_sdt=0,5&as_ylo=2015&as_yhi=2021"}, {"title": "Investigation of different CNN-based models for improved bird sound classification", "title_link": "https://ieeexplore.ieee.org/abstract/document/8922774/", "publication_info": "J Xie, K Hu, M Zhu, J Yu, Q Zhu\u00a0- IEEE Access, 2019 - ieeexplore.ieee.org", "snippet": "\u2026 further protecting biodiversity. Recent advances in acoustic sensor networks and deep learning \n\u2026 Specifically, we not only use the same deep learning architecture with different inputs but \u2026", "cited_by": "https://scholar.google.com/scholar?cites=6091579183061974467&as_sdt=2005&sciodt=0,5&hl=en", "related_articles": "https://scholar.google.com/scholar?q=related:w72SD_6iiVQJ:scholar.google.com/&scioq=biodivers*+OR+%22genetic+diversity%22+OR+%22*omic+diversity%22+OR+%22phylogenetic+diversity%22+OR+%22population+diversity%22+OR+%22species+diversity%22+OR+%22ecosystem+diversity%22+OR+%22functional+diversity%22+OR+%22microbial+diversity%22+OR+%22soil+diversity%22+AND+%22Deep+Learning%22&hl=en&as_sdt=0,5&as_ylo=2015&as_yhi=2021", "all_article_versions": "https://scholar.google.com/scholar?cluster=6091579183061974467&hl=en&as_sdt=0,5&as_ylo=2015&as_yhi=2021"}, {"title": "[HTML][HTML] Development of spectral-phenological features for deep learning to understand Spartina alterniflora invasion", "title_link": "https://www.sciencedirect.com/science/article/pii/S0034425720301152", "publication_info": "J Tian, L Wang, D Yin, X Li, C Diao, H Gong\u2026\u00a0- Remote Sensing of\u00a0\u2026, 2020 - Elsevier", "snippet": "\u2026 to the ecosystem and biodiversity as well as economic losses \u2026 performance of the latest deep \nlearning method as opposed to \u2026 study area; (2) deep learning, compared to SVM, presented \u2026", "cited_by": "https://scholar.google.com/scholar?cites=11938250585430710674&as_sdt=2005&sciodt=0,5&hl=en", "related_articles": "https://scholar.google.com/citations?user=UhO8GOEAAAAJ&hl=en&oi=sra", "all_article_versions": "https://scholar.google.com/scholar?cluster=11938250585430710674&hl=en&as_sdt=0,5&as_ylo=2015&as_yhi=2021"}, {"title": "[PDF][PDF] Plant identification based on noisy web data: the amazing performance of deep learning (LifeCLEF 2017)", "title_link": "https://hal.archives-ouvertes.fr/hal-01629183/document", "publication_info": "H Goeau, P Bonnet, A Joly\u00a0- CLEF: Conference and Labs of\u00a0\u2026, 2017 - hal.archives-ouvertes.fr", "snippet": "\u2026 Nowadays, such ambitious systems are enabled thanks to the conjunction of the dazzling \nrecent progress in image classification with deep learning and several outstanding \u2026", "cited_by": "https://scholar.google.com/scholar?cites=4760912283445089224&as_sdt=2005&sciodt=0,5&hl=en", "related_articles": "https://scholar.google.com/scholar?q=related:yNOJVX8oEkIJ:scholar.google.com/&scioq=biodivers*+OR+%22genetic+diversity%22+OR+%22*omic+diversity%22+OR+%22phylogenetic+diversity%22+OR+%22population+diversity%22+OR+%22species+diversity%22+OR+%22ecosystem+diversity%22+OR+%22functional+diversity%22+OR+%22microbial+diversity%22+OR+%22soil+diversity%22+AND+%22Deep+Learning%22&hl=en&as_sdt=0,5&as_ylo=2015&as_yhi=2021", "all_article_versions": "https://scholar.google.com/scholar?cluster=4760912283445089224&hl=en&as_sdt=0,5&as_ylo=2015&as_yhi=2021"}, {"title": "[PDF][PDF] Deep learning for wildlife conservation and restoration efforts", "title_link": "https://www.climatechange.ai/papers/icml2019/31/paper.pdf", "publication_info": "C Duhart, G Dublon, B Mayton\u2026\u00a0- \u2026\u00a0on Machine Learning\u00a0\u2026, 2019 - climatechange.ai", "snippet": "\u2026 Automatic wildlife sensing is an urgent requirement to track biodiversity losses on Earth. \nRecent im\u2026 Tidzam\u2019 is a Deep Learning framework for wildlife detection, identification, and \u2026", "cited_by": "https://scholar.google.com/scholar?cites=4198265724482374747&as_sdt=2005&sciodt=0,5&hl=en", "related_articles": "https://scholar.google.com/scholar?q=related:W0x43G48QzoJ:scholar.google.com/&scioq=biodivers*+OR+%22genetic+diversity%22+OR+%22*omic+diversity%22+OR+%22phylogenetic+diversity%22+OR+%22population+diversity%22+OR+%22species+diversity%22+OR+%22ecosystem+diversity%22+OR+%22functional+diversity%22+OR+%22microbial+diversity%22+OR+%22soil+diversity%22+AND+%22Deep+Learning%22&hl=en&as_sdt=0,5&as_ylo=2015&as_yhi=2021", "all_article_versions": "https://scholar.google.com/scholar?cluster=4198265724482374747&hl=en&as_sdt=0,5&as_ylo=2015&as_yhi=2021"}, {"title": "Trade-off between deep learning for species identification and inference about predator-prey co-occurrence: Reproducible R workflow integrating models in computer\u00a0\u2026", "title_link": "https://arxiv.org/abs/2108.11509", "publication_info": "O Gimenez, M Kervellec, JB Fanjul, A Chaine\u2026\u00a0- arXiv preprint arXiv\u00a0\u2026, 2021 - arxiv.org", "snippet": "\u2026 We illustrate deep learning for the identification of animal species on images collected with \n\u2026 deep learning and our ability to properly address key ecological questions with biodiversity \u2026", "cited_by": "https://scholar.google.com/scholar?cites=10238434392025394555&as_sdt=2005&sciodt=0,5&hl=en", "related_articles": "https://scholar.google.com/scholar?q=related:e-3QgNU5Fo4J:scholar.google.com/&scioq=biodivers*+OR+%22genetic+diversity%22+OR+%22*omic+diversity%22+OR+%22phylogenetic+diversity%22+OR+%22population+diversity%22+OR+%22species+diversity%22+OR+%22ecosystem+diversity%22+OR+%22functional+diversity%22+OR+%22microbial+diversity%22+OR+%22soil+diversity%22+AND+%22Deep+Learning%22&hl=en&as_sdt=0,5&as_ylo=2015&as_yhi=2021", "all_article_versions": "https://scholar.google.com/scholar?cluster=10238434392025394555&hl=en&as_sdt=0,5&as_ylo=2015&as_yhi=2021"}, {"title": "[PDF][PDF] Evaluation of Deep Learning Techniques for Deforestation Detection in the Brazilian Amazon and Cerrado Biomes From Remote Sensing Imagery.", "title_link": "https://www.mdpi.com/2072-4292/12/6/910/pdf?version=1584613231", "publication_info": "MO Adarme, RQ Feitosa, PN Happ, CA De Almeida\u2026\u00a0- Remote. Sens., 2020 - mdpi.com", "snippet": "\u2026 to climate change and biodiversity reduction. Therefore, the \u2026 , the present work evaluates \nDeep Learning-based strategies \u2026 The strategies based on Deep Learning achieved the best \u2026", "cited_by": "https://scholar.google.com/scholar?cites=4719195103243835663&as_sdt=2005&sciodt=0,5&hl=en", "related_articles": "https://scholar.google.com/citations?user=BQCj2YoAAAAJ&hl=en&oi=sra", "all_article_versions": "https://scholar.google.comhttp://gateway.webofknowledge.com/gateway/Gateway.cgi?GWVersion=2&SrcApp=GSSearch&SrcAuth=Scholar&DestApp=WOS_CPL&DestLinkType=CitingArticles&UT=000526820600012&SrcURL=https://scholar.google.com/&SrcDesc=Back+to+Google+Scholar&GSPage=TC"}, {"title": "A Deep Learning algorithm for accurate and fast identification of coral reef fishes in underwater videos", "title_link": "https://scholar.archive.org/work/4lhs2mzsb5etphkamwtk7ggovq/access/wayback/https://peerj.com/preprints/26818.pdf", "publication_info": "S Villon, D Mouillot, M Chaumont, ES Darling\u2026\u00a0- PeerJ\u00a0\u2026, 2018 - scholar.archive.org", "snippet": "\u2026 biodiversity\u2026 Deep Learning methods can thus perform efficient fish identification on underwater \npictures which pave the way to new video-based protocols for monitoring fish biodiversity \u2026", "cited_by": "https://scholar.google.com/scholar?cites=2288060086154636865&as_sdt=2005&sciodt=0,5&hl=en", "related_articles": "https://scholar.google.com/scholar?q=related:QS7_k4bSwB8J:scholar.google.com/&scioq=biodivers*+OR+%22genetic+diversity%22+OR+%22*omic+diversity%22+OR+%22phylogenetic+diversity%22+OR+%22population+diversity%22+OR+%22species+diversity%22+OR+%22ecosystem+diversity%22+OR+%22functional+diversity%22+OR+%22microbial+diversity%22+OR+%22soil+diversity%22+AND+%22Deep+Learning%22&hl=en&as_sdt=0,5&as_ylo=2015&as_yhi=2021", "all_article_versions": "https://scholar.google.com/scholar?cluster=2288060086154636865&hl=en&as_sdt=0,5&as_ylo=2015&as_yhi=2021"}, {"title": "Taxonomic classification of ants (Formicidae) from images using deep learning", "title_link": "https://www.biorxiv.org/content/10.1101/407452.abstract", "publication_info": "MJA Boer, RA Vos\u00a0- bioRxiv, 2018 - biorxiv.org", "snippet": "\u2026 species richness, ecosystem health, and biodiversity, but ant species identification is complex \n\u2026 Here we propose deep learning (in the form of a convolutional neural network (CNN)) to \u2026", "cited_by": "https://scholar.google.com/scholar?cites=3722953684751596688&as_sdt=2005&sciodt=0,5&hl=en", "related_articles": "https://scholar.google.com/scholar?q=related:kLzZtqaWqjMJ:scholar.google.com/&scioq=biodivers*+OR+%22genetic+diversity%22+OR+%22*omic+diversity%22+OR+%22phylogenetic+diversity%22+OR+%22population+diversity%22+OR+%22species+diversity%22+OR+%22ecosystem+diversity%22+OR+%22functional+diversity%22+OR+%22microbial+diversity%22+OR+%22soil+diversity%22+AND+%22Deep+Learning%22&hl=en&as_sdt=0,5&as_ylo=2015&as_yhi=2021", "all_article_versions": "https://scholar.google.com/scholar?cluster=3722953684751596688&hl=en&as_sdt=0,5&as_ylo=2015&as_yhi=2021"}, {"title": "Pollen analysis using multispectral imaging flow cytometry and deep learning", "title_link": "https://nph.onlinelibrary.wiley.com/doi/abs/10.1111/nph.16882", "publication_info": "S Dunker, E Motivans, D Rakosy, D Boho\u2026\u00a0- New\u00a0\u2026, 2021 - Wiley Online Library", "snippet": "\u2026 In this study, we present a new method for pollen analysis using multispectral imaging flow \ncytometry in combination with deep learning. We demonstrate that our method allows fast \u2026", "cited_by": "https://scholar.google.com/scholar?cites=472385031782864745&as_sdt=2005&sciodt=0,5&hl=en", "related_articles": "https://scholar.google.com/scholar?q=related:aRehAK8_jgYJ:scholar.google.com/&scioq=biodivers*+OR+%22genetic+diversity%22+OR+%22*omic+diversity%22+OR+%22phylogenetic+diversity%22+OR+%22population+diversity%22+OR+%22species+diversity%22+OR+%22ecosystem+diversity%22+OR+%22functional+diversity%22+OR+%22microbial+diversity%22+OR+%22soil+diversity%22+AND+%22Deep+Learning%22&hl=en&as_sdt=0,5&as_ylo=2015&as_yhi=2021", "all_article_versions": "https://scholar.google.com/scholar?cluster=472385031782864745&hl=en&as_sdt=0,5&as_ylo=2015&as_yhi=2021"}, {"title": "Coral reef fish detection and recognition in underwater videos by supervised machine learning: Comparison between Deep Learning and HOG+ SVM methods", "title_link": "https://link.springer.com/chapter/10.1007/978-3-319-48680-2_15", "publication_info": "S Villon, M Chaumont, G Subsol, S Vill\u00e9ger\u2026\u00a0- \u2026\u00a0on Advanced Concepts\u00a0\u2026, 2016 - Springer", "snippet": "\u2026 Quantifying human impact on fish biodiversity in order to propose solutions to preserve \u2026 \nMoreover, the use of fishing, even for survey purposes, impacts the studied biodiversity. \u2026", "cited_by": "https://scholar.google.com/scholar?cites=5979343351578985676&as_sdt=2005&sciodt=0,5&hl=en", "related_articles": "https://scholar.google.com/citations?user=vLK2CbwAAAAJ&hl=en&oi=sra", "all_article_versions": "https://scholar.google.com/scholar?cluster=5979343351578985676&hl=en&as_sdt=0,5&as_ylo=2015&as_yhi=2021"}, {"title": "UAV-based hyperspectral images and monitoring of canopy tree diversity", "title_link": "https://www.biodiversity-science.net/EN/Y2021/V29/I5/647", "publication_info": "Y Xu, C Zhang, R Jiang, Z Wang, M Zhu\u2026\u00a0- Biodiversity\u00a0\u2026, 2021 - biodiversity-science.net", "snippet": "\u2026 However, updating these changes in biodiversity cannot be \u2026 of forest canopy for biodiversity \nmonitoring and conservation, \u2026 image processing technology with deep learning. We use the \u2026", "cited_by": "https://scholar.google.com/scholar?cites=2541110972000367115&as_sdt=2005&sciodt=0,5&hl=en", "related_articles": "https://scholar.google.com/scholar?q=related:C_LtNPfWQyMJ:scholar.google.com/&scioq=biodivers*+OR+%22genetic+diversity%22+OR+%22*omic+diversity%22+OR+%22phylogenetic+diversity%22+OR+%22population+diversity%22+OR+%22species+diversity%22+OR+%22ecosystem+diversity%22+OR+%22functional+diversity%22+OR+%22microbial+diversity%22+OR+%22soil+diversity%22+AND+%22Deep+Learning%22&hl=en&as_sdt=0,5&as_ylo=2015&as_yhi=2021", "all_article_versions": "https://scholar.google.com/scholar?cluster=2541110972000367115&hl=en&as_sdt=0,5&as_ylo=2015&as_yhi=2021"}, {"title": "[PDF][PDF] A Pipeline for Deep Learning with Specimen Images in IDigBio-Applying and Generalizing an Examination of Mercury Use in Preparing Herbarium Specimens", "title_link": "https://biss.pensoft.net/article/25699/download/pdf/", "publication_info": "M Collins, G Yeole, P Frandsen, R Dikow\u2026\u00a0- Biodiversity\u00a0\u2026, 2018 - biss.pensoft.net", "snippet": "\u2026 We have placed a Jupyter notebook server in front of this architecture which provides an \neasy environment with deep learning libraries for Python already loaded for end users to write \u2026", "cited_by": "https://scholar.google.com/scholar?cites=2168870563336085596&as_sdt=2005&sciodt=0,5&hl=en", "related_articles": "https://scholar.google.com/scholar?q=related:XOByQ0lgGR4J:scholar.google.com/&scioq=biodivers*+OR+%22genetic+diversity%22+OR+%22*omic+diversity%22+OR+%22phylogenetic+diversity%22+OR+%22population+diversity%22+OR+%22species+diversity%22+OR+%22ecosystem+diversity%22+OR+%22functional+diversity%22+OR+%22microbial+diversity%22+OR+%22soil+diversity%22+AND+%22Deep+Learning%22&hl=en&as_sdt=0,5&as_ylo=2015&as_yhi=2021", "all_article_versions": "https://scholar.google.com/scholar?cluster=2168870563336085596&hl=en&as_sdt=0,5&as_ylo=2015&as_yhi=2021"}, {"title": "Camera Assisted Roadside Monitoring for Invasive Alien Plant Species Using Deep Learning", "title_link": "https://www.mdpi.com/1268428", "publication_info": "M Dyrmann, AK Mortensen, L Linneberg, TT H\u00f8ye\u2026\u00a0- Sensors, 2021 - mdpi.com", "snippet": "\u2026 IAPS are considered to be a major driver of biodiversity loss. Invasive species are among \nthe top five threats to biodiversity worldwide [3]. They pose a threat to native species, their \u2026", "cited_by": "https://scholar.google.com/scholar?cites=14731145430988024439&as_sdt=2005&sciodt=0,5&hl=en", "related_articles": "https://scholar.google.com/scholar?q=related:d-qodLiKb8wJ:scholar.google.com/&scioq=biodivers*+OR+%22genetic+diversity%22+OR+%22*omic+diversity%22+OR+%22phylogenetic+diversity%22+OR+%22population+diversity%22+OR+%22species+diversity%22+OR+%22ecosystem+diversity%22+OR+%22functional+diversity%22+OR+%22microbial+diversity%22+OR+%22soil+diversity%22+AND+%22Deep+Learning%22&hl=en&as_sdt=0,5&as_ylo=2015&as_yhi=2021", "all_article_versions": "https://scholar.google.com/scholar?cluster=14731145430988024439&hl=en&as_sdt=0,5&as_ylo=2015&as_yhi=2021"}, {"title": "[HTML][HTML] An alternative approach for mapping burn scars using Landsat imagery, Google Earth Engine, and Deep Learning in the Brazilian Savanna", "title_link": "https://www.sciencedirect.com/science/article/pii/S2352938521000082", "publication_info": "VLS Arruda, VJ Piontekowski, A Alencar\u2026\u00a0- Remote Sensing\u00a0\u2026, 2021 - Elsevier", "snippet": "\u2026 and has one of the highest levels of biodiversity in the world. Wildfires have historically \u2026 \nin Brazil, using Landsat imagery and Deep Learning algorithm, implemented on the Google \u2026", "cited_by": "https://scholar.google.com/scholar?cites=17230192709164367029&as_sdt=2005&sciodt=0,5&hl=en", "related_articles": "https://scholar.google.com/scholar?q=related:tXxEwfrwHe8J:scholar.google.com/&scioq=biodivers*+OR+%22genetic+diversity%22+OR+%22*omic+diversity%22+OR+%22phylogenetic+diversity%22+OR+%22population+diversity%22+OR+%22species+diversity%22+OR+%22ecosystem+diversity%22+OR+%22functional+diversity%22+OR+%22microbial+diversity%22+OR+%22soil+diversity%22+AND+%22Deep+Learning%22&hl=en&as_sdt=0,5&as_ylo=2015&as_yhi=2021", "all_article_versions": "https://scholar.google.com/scholar?cluster=17230192709164367029&hl=en&as_sdt=0,5&as_ylo=2015&as_yhi=2021"}, {"title": "Automatic windthrow detection using very-high-resolution satellite imagery and deep learning", "title_link": "https://www.mdpi.com/682138", "publication_info": "DE Kislov, KA Korznikov\u00a0- Remote Sensing, 2020 - mdpi.com", "snippet": "\u2026 They cause changes in biodiversity, impact on forest ecosystems at different spatial scales, \n\u2026 to by a common term\u2014deep learning. Deep learning provides powerful algorithms for the \u2026", "cited_by": "https://scholar.google.com/scholar?cites=11213035772855696441&as_sdt=2005&sciodt=0,5&hl=en", "related_articles": "https://scholar.google.com/scholar?q=related:ObzPTqC0nJsJ:scholar.google.com/&scioq=biodivers*+OR+%22genetic+diversity%22+OR+%22*omic+diversity%22+OR+%22phylogenetic+diversity%22+OR+%22population+diversity%22+OR+%22species+diversity%22+OR+%22ecosystem+diversity%22+OR+%22functional+diversity%22+OR+%22microbial+diversity%22+OR+%22soil+diversity%22+AND+%22Deep+Learning%22&hl=en&as_sdt=0,5&as_ylo=2015&as_yhi=2021", "all_article_versions": "https://scholar.google.com/scholar?cluster=11213035772855696441&hl=en&as_sdt=0,5&as_ylo=2015&as_yhi=2021"}, {"title": "[PDF][PDF] Counting wildebeest from space using deep learning", "title_link": "http://essay.utwente.nl/88785/1/s2278308%20-%20Thesis%20Zijing.pdf", "publication_info": "Z Wu - 2021 - essay.utwente.nl", "snippet": "\u2026 face of unprecedented biodiversity loss worldwide. Deep learning techniques combined with \n\u2026 In conclusion, this study demonstrates an effective and efficient U-Net deep learning model \u2026", "cited_by": "https://scholar.google.com/scholar?q=related:T2oguI0JxvYJ:scholar.google.com/&scioq=biodivers*+OR+%22genetic+diversity%22+OR+%22*omic+diversity%22+OR+%22phylogenetic+diversity%22+OR+%22population+diversity%22+OR+%22species+diversity%22+OR+%22ecosystem+diversity%22+OR+%22functional+diversity%22+OR+%22microbial+diversity%22+OR+%22soil+diversity%22+AND+%22Deep+Learning%22&hl=en&as_sdt=0,5&as_ylo=2015&as_yhi=2021", "related_articles": "https://scholar.google.comjavascript:void(0)", "all_article_versions": "https://scholar.google.comNone"}, {"title": "[HTML][HTML] Reconstruction of damaged herbarium leaves using deep learning techniques for improving classification accuracy", "title_link": "https://www.sciencedirect.com/science/article/pii/S1574954121000340", "publication_info": "BR Hussein, OA Malik, WH Ong, JWF Slik\u00a0- Ecological Informatics, 2021 - Elsevier", "snippet": "\u2026 In this study, deep learning techniques have been proposed as a tool for reconstructing the \ndamaged \u2026 This work evidently suggests that deep learning techniques can be utilized for \u2026", "cited_by": "https://scholar.google.com/scholar?cites=8891153504091039689&as_sdt=2005&sciodt=0,5&hl=en", "related_articles": "https://scholar.google.com/scholar?q=related:yefQLgG5Y3sJ:scholar.google.com/&scioq=biodivers*+OR+%22genetic+diversity%22+OR+%22*omic+diversity%22+OR+%22phylogenetic+diversity%22+OR+%22population+diversity%22+OR+%22species+diversity%22+OR+%22ecosystem+diversity%22+OR+%22functional+diversity%22+OR+%22microbial+diversity%22+OR+%22soil+diversity%22+AND+%22Deep+Learning%22&hl=en&as_sdt=0,5&as_ylo=2015&as_yhi=2021", "all_article_versions": "https://scholar.google.com/scholar?cluster=8891153504091039689&hl=en&as_sdt=0,5&as_ylo=2015&as_yhi=2021"}, {"title": "Country-wide retrieval of forest structure from optical and SAR satellite imagery with Bayesian deep learning", "title_link": "https://arxiv.org/abs/2111.13154", "publication_info": "A Becker, S Russo, S Puliti, N Lang, K Schindler\u2026\u00a0- arXiv preprint arXiv\u00a0\u2026, 2021 - arxiv.org", "snippet": "\u2026 for addressing challenges like biodiversity loss and climate \u2026 In this work, we propose a \nBayesian deep learning approach \u2026 first to propose a Bayesian deep learning approach so as to \u2026", "cited_by": "https://scholar.google.com/scholar?cites=9184806732252321026&as_sdt=2005&sciodt=0,5&hl=en", "related_articles": "https://scholar.google.com/citations?user=bVZtKsQAAAAJ&hl=en&oi=sra", "all_article_versions": "https://scholar.google.com/scholar?cluster=9184806732252321026&hl=en&as_sdt=0,5&as_ylo=2015&as_yhi=2021"}, {"title": "[PDF][PDF] Accelerating the automated detection, counting and measurements of reproductive organs in herbarium collections in the era of deep learning", "title_link": "https://agritrop.cirad.fr/598381/1/BISS_article_37341.pdf", "publication_info": "A Mora-Fallas, H Go\u00ebau, SJ Mazer, N Love\u2026 - 2019 - agritrop.cirad.fr", "snippet": "\u2026 Deep learning technologies can dramatically accelerate the extraction of such basic \ninformation by automating the routines of organ identification, counts and measurements, thereby \u2026", "cited_by": "https://scholar.google.com/scholar?cites=13900144863401937993&as_sdt=2005&sciodt=0,5&hl=en", "related_articles": "https://scholar.google.com/citations?user=tfYEbzEAAAAJ&hl=en&oi=sra", "all_article_versions": "https://scholar.google.com/scholar?cluster=13900144863401937993&hl=en&as_sdt=0,5&as_ylo=2015&as_yhi=2021"}, {"title": "[HTML][HTML] Counting sea lions and elephants from aerial photography using deep learning with density maps", "title_link": "https://animalbiotelemetry.biomedcentral.com/articles/10.1186/s40317-021-00247-x", "publication_info": "C Padubidri, A Kamilaris\u2026\u00a0- Animal\u00a0\u2026, 2021 - animalbiotelemetry.biomedcentral\u00a0\u2026", "snippet": "\u2026 and to monitor their populations in relation to biodiversity and maintain balance among species. \nOut of \u2026 In this paper, we propose the use of computer vision, through deep learning (DL) \u2026", "cited_by": "https://scholar.google.com/scholar?cites=1295318748252816150&as_sdt=2005&sciodt=0,5&hl=en", "related_articles": "https://scholar.google.com/scholar?q=related:FkOD5Inl-REJ:scholar.google.com/&scioq=biodivers*+OR+%22genetic+diversity%22+OR+%22*omic+diversity%22+OR+%22phylogenetic+diversity%22+OR+%22population+diversity%22+OR+%22species+diversity%22+OR+%22ecosystem+diversity%22+OR+%22functional+diversity%22+OR+%22microbial+diversity%22+OR+%22soil+diversity%22+AND+%22Deep+Learning%22&hl=en&as_sdt=0,5&as_ylo=2015&as_yhi=2021", "all_article_versions": "https://scholar.google.com/scholar?cluster=1295318748252816150&hl=en&as_sdt=0,5&as_ylo=2015&as_yhi=2021"}, {"title": "[HTML][HTML] Going deeper in the automated identification of Herbarium specimens", "title_link": "https://bmcecolevol.biomedcentral.com/articles/10.1186/s12862-017-1014-z", "publication_info": "J Carranza-Rojas, H Goeau\u2026\u00a0- BMC\u00a0\u2026, 2017 - bmcecolevol.biomedcentral.com", "snippet": "\u2026 deep learning to analyze a big dataset with thousands of species from herbaria. Results show \nthe potential of Deep Learning \u2026 So far, most of the biodiversity informatics research related \u2026", "cited_by": "https://scholar.google.com/scholar?cites=13047112984150723570&as_sdt=2005&sciodt=0,5&hl=en", "related_articles": "https://scholar.google.com/scholar?q=related:8suw7CGoELUJ:scholar.google.com/&scioq=biodivers*+OR+%22genetic+diversity%22+OR+%22*omic+diversity%22+OR+%22phylogenetic+diversity%22+OR+%22population+diversity%22+OR+%22species+diversity%22+OR+%22ecosystem+diversity%22+OR+%22functional+diversity%22+OR+%22microbial+diversity%22+OR+%22soil+diversity%22+AND+%22Deep+Learning%22&hl=en&as_sdt=0,5&as_ylo=2015&as_yhi=2021", "all_article_versions": "https://scholar.google.com/scholar?cluster=13047112984150723570&hl=en&as_sdt=0,5&as_ylo=2015&as_yhi=2021"}, {"title": "[HTML][HTML] Automated image-based taxon identification using deep learning and citizen-science contributions", "title_link": "https://www.diva-portal.org/smash/record.jsf?pid=diva2:1522250", "publication_info": "M Valan - 2021 - diva-portal.org", "snippet": "\u2026 The sixth mass extinction is well under way, with biodiversity disappearing at unprecedented \nrates in \u2026 Unfortunately, these so-called deep learning systems often requiresubstantial \u2026", "cited_by": "https://scholar.google.com/scholar?cites=8303568855326925834&as_sdt=2005&sciodt=0,5&hl=en", "related_articles": "https://scholar.google.com/scholar?q=related:CiTCNeEzPHMJ:scholar.google.com/&scioq=biodivers*+OR+%22genetic+diversity%22+OR+%22*omic+diversity%22+OR+%22phylogenetic+diversity%22+OR+%22population+diversity%22+OR+%22species+diversity%22+OR+%22ecosystem+diversity%22+OR+%22functional+diversity%22+OR+%22microbial+diversity%22+OR+%22soil+diversity%22+AND+%22Deep+Learning%22&hl=en&as_sdt=0,5&as_ylo=2015&as_yhi=2021", "all_article_versions": "https://scholar.google.comNone"}, {"title": "Species Distribution Modelling Using Deep Learning.", "title_link": "https://go.gale.com/ps/i.do?id=GALE%7CA646493909&sid=googleScholar&v=2.1&it=r&linkaccess=abs&issn=25350897&p=AONE&sw=w", "publication_info": "RA Vos, M Rademaker, L Hogeweg\u00a0- Biodiversity Information Science\u00a0\u2026, 2019 - go.gale.com", "snippet": "\u2026 of workflows to apply deep learning to species distribution \u2026 of deep learning in web \nservice infrastructures to analyze the growing corpus of species occurrence data in biodiversity \u2026", "cited_by": "https://scholar.google.com/scholar?cluster=1390446598595666912&hl=en&as_sdt=0,5&as_ylo=2015&as_yhi=2021", "related_articles": "https://scholar.google.comjavascript:void(0)", "all_article_versions": "https://scholar.google.com/scholar?cluster=1390446598595666912&hl=en&as_sdt=0,5&as_ylo=2015&as_yhi=2021"}, {"title": "Evaluation of Deep Learning techniques to address environmental issues", "title_link": "https://oa.upm.es/id/eprint/64923", "publication_info": "L Mata Aguilar - 2020 - oa.upm.es", "snippet": "\u2026 for biodiversity, climate change and human needs. One of the main causes of biodiversity \u2026 \nIn this study, the usefulness of deep learning (DL) techniques is evaluated along with the \u2026", "cited_by": "https://scholar.google.comjavascript:void(0)", "related_articles": "https://scholar.google.comhttps://scholar.googleusercontent.com/scholar?q=cache:wqxfzorjKAMJ:scholar.google.com/+biodivers*+OR+%22genetic+diversity%22+OR+%22*omic+diversity%22+OR+%22phylogenetic+diversity%22+OR+%22population+diversity%22+OR+%22species+diversity%22+OR+%22ecosystem+diversity%22+OR+%22functional+diversity%22+OR+%22microbial+diversity%22+OR+%22soil+diversity%22+AND+%22Deep+Learning%22&hl=en&as_sdt=0,5&as_ylo=2015&as_yhi=2021", "all_article_versions": "https://scholar.google.comNone"}, {"title": "Deep learning for plant species classification survey", "title_link": "https://ieeexplore.ieee.org/abstract/document/9036796/", "publication_info": "PGM Sobha, PA Thomas\u00a0- 2019 International Conference on\u00a0\u2026, 2019 - ieeexplore.ieee.org", "snippet": "\u2026 Abstract\u2014\u200bProtection of biodiversity is quite essential and for this purpose we should know \n\u2026 Machine learning and deep learning play an important role in this matter. The deep learning \u2026", "cited_by": "https://scholar.google.com/scholar?cites=5064199132047510550&as_sdt=2005&sciodt=0,5&hl=en", "related_articles": "https://scholar.google.com/scholar?q=related:FoyIgUemR0YJ:scholar.google.com/&scioq=biodivers*+OR+%22genetic+diversity%22+OR+%22*omic+diversity%22+OR+%22phylogenetic+diversity%22+OR+%22population+diversity%22+OR+%22species+diversity%22+OR+%22ecosystem+diversity%22+OR+%22functional+diversity%22+OR+%22microbial+diversity%22+OR+%22soil+diversity%22+AND+%22Deep+Learning%22&hl=en&as_sdt=0,5&as_ylo=2015&as_yhi=2021", "all_article_versions": "https://scholar.google.comNone"}, {"title": "Forest damage assessment using deep learning on high resolution remote sensing data", "title_link": "https://www.mdpi.com/519726", "publication_info": "ZM Hamdi, M Brandmeier, C Straub\u00a0- Remote Sensing, 2019 - mdpi.com", "snippet": "\u2026 Storms can cause significant damage to forest areas, affecting biodiversity and infrastructure \n\u2026 Our results and the provided automatic workflow highlight the potential of deep learning on \u2026", "cited_by": "https://scholar.google.com/scholar?cites=16471066006994212237&as_sdt=2005&sciodt=0,5&hl=en", "related_articles": "https://scholar.google.com/scholar?q=related:jdXmEkT7lOQJ:scholar.google.com/&scioq=biodivers*+OR+%22genetic+diversity%22+OR+%22*omic+diversity%22+OR+%22phylogenetic+diversity%22+OR+%22population+diversity%22+OR+%22species+diversity%22+OR+%22ecosystem+diversity%22+OR+%22functional+diversity%22+OR+%22microbial+diversity%22+OR+%22soil+diversity%22+AND+%22Deep+Learning%22&hl=en&as_sdt=0,5&as_ylo=2015&as_yhi=2021", "all_article_versions": "https://scholar.google.com/scholar?cluster=16471066006994212237&hl=en&as_sdt=0,5&as_ylo=2015&as_yhi=2021"}, {"title": "Identification of tree species in Japanese forests based on aerial photography and deep learning", "title_link": "https://link.springer.com/chapter/10.1007/978-3-030-61969-5_18", "publication_info": "S Kentsch, S Karatsiolis, A Kamilaris\u2026\u00a0- Advances and New\u00a0\u2026, 2021 - Springer", "snippet": "\u2026 their significant role in climate regulation, biodiversity, soil erosion and disaster prevention \u2026 \nmixed forests using UAV images and deep learning in two different mixed forest types: a black \u2026", "cited_by": "https://scholar.google.com/scholar?cites=127725314049474104&as_sdt=2005&sciodt=0,5&hl=en", "related_articles": "https://scholar.google.com/scholar?q=related:OH6-FH_FxQEJ:scholar.google.com/&scioq=biodivers*+OR+%22genetic+diversity%22+OR+%22*omic+diversity%22+OR+%22phylogenetic+diversity%22+OR+%22population+diversity%22+OR+%22species+diversity%22+OR+%22ecosystem+diversity%22+OR+%22functional+diversity%22+OR+%22microbial+diversity%22+OR+%22soil+diversity%22+AND+%22Deep+Learning%22&hl=en&as_sdt=0,5&as_ylo=2015&as_yhi=2021", "all_article_versions": "https://scholar.google.com/scholar?cluster=127725314049474104&hl=en&as_sdt=0,5&as_ylo=2015&as_yhi=2021"}, {"title": "Application of machine learning in ocean data", "title_link": "https://link.springer.com/article/10.1007/s00530-020-00733-x", "publication_info": "R Lou, Z Lv, S Dang, T Su, X Li\u00a0- Multimedia Systems, 2021 - Springer", "snippet": "\u2026 deep learning has also promoted the current upsurge in machine learning research. For \nexample, in 2012, the Hinton research team used deep learning \u2026 Biodiversity is a broad concept \u2026", "cited_by": "https://scholar.google.com/scholar?cites=11461845845516508031&as_sdt=2005&sciodt=0,5&hl=en", "related_articles": "https://scholar.google.com/scholar?q=related:f1tMrBGoEJ8J:scholar.google.com/&scioq=biodivers*+OR+%22genetic+diversity%22+OR+%22*omic+diversity%22+OR+%22phylogenetic+diversity%22+OR+%22population+diversity%22+OR+%22species+diversity%22+OR+%22ecosystem+diversity%22+OR+%22functional+diversity%22+OR+%22microbial+diversity%22+OR+%22soil+diversity%22+AND+%22Deep+Learning%22&hl=en&as_sdt=0,5&as_ylo=2015&as_yhi=2021", "all_article_versions": "https://scholar.google.com/scholar?cluster=11461845845516508031&hl=en&as_sdt=0,5&as_ylo=2015&as_yhi=2021"}, {"title": "[HTML][HTML] Marine Data Prediction: An Evaluation of Machine Learning, Deep Learning, and Statistical Predictive Models", "title_link": "https://www.hindawi.com/journals/cin/2021/8551167/", "publication_info": "A Ali, A Fathalla, A Salah, M Bekhit\u2026\u00a0- Computational\u00a0\u2026, 2021 - hindawi.com", "snippet": "\u2026 data such as sea surface temperature (SST) and Significant Wave Height (SWH) is a vital \ntask in a variety of disciplines, including marine activities, deep-sea, and marine biodiversity \u2026", "cited_by": "https://scholar.google.com/scholar?cites=2371830649429097823&as_sdt=2005&sciodt=0,5&hl=en", "related_articles": "https://scholar.google.com/citations?user=_XvCnrcAAAAJ&hl=en&oi=sra", "all_article_versions": "https://scholar.google.com/scholar?cluster=2371830649429097823&hl=en&as_sdt=0,5&as_ylo=2015&as_yhi=2021"}, {"title": "The necessity, promise and challenge of automated biodiversity surveys", "title_link": "https://www.cambridge.org/core/journals/environmental-conservation/article/necessity-promise-and-challenge-of-automated-biodiversity-surveys/0F902C0A1E02BE2369F9C802C26FA083", "publication_info": "J Kitzes, L Schricker\u00a0- Environmental Conservation, 2019 - cambridge.org", "snippet": "\u2026 in automated biodiversity survey \u2026 of biodiversity data \u2013 point occurrence records \u2013 that are \nfrequently produced by citizen science projects, museum records and systematic biodiversity \u2026", "cited_by": "https://scholar.google.com/scholar?cites=6207116805208499933&as_sdt=2005&sciodt=0,5&hl=en", "related_articles": "https://scholar.google.com/scholar?q=related:3WbP_dgbJFYJ:scholar.google.com/&scioq=biodivers*+OR+%22genetic+diversity%22+OR+%22*omic+diversity%22+OR+%22phylogenetic+diversity%22+OR+%22population+diversity%22+OR+%22species+diversity%22+OR+%22ecosystem+diversity%22+OR+%22functional+diversity%22+OR+%22microbial+diversity%22+OR+%22soil+diversity%22+AND+%22Deep+Learning%22&hl=en&as_sdt=0,5&as_ylo=2015&as_yhi=2021", "all_article_versions": "https://scholar.google.com/scholar?cluster=6207116805208499933&hl=en&as_sdt=0,5&as_ylo=2015&as_yhi=2021"}, {"title": "A deep active learning system for species identification and counting in camera trap images", "title_link": "https://ui.adsabs.harvard.edu/abs/2019arXiv191009716S/abstract", "publication_info": "M Sadegh Norouzzadeh, D Morris, S Beery\u2026\u00a0- arXiv e\u00a0\u2026, 2019 - ui.adsabs.harvard.edu", "snippet": "\u2026 -based biodiversity surveys, and recent studies have harnessed deep learning techniques \nfor \u2026 ecosystems have struggled to adopt deep learning methods because image classification \u2026", "cited_by": "https://scholar.google.com/scholar?cites=12265163886141066985&as_sdt=2005&sciodt=0,5&hl=en", "related_articles": "https://scholar.google.com/scholar?q=related:6U5jIZKdNqoJ:scholar.google.com/&scioq=biodivers*+OR+%22genetic+diversity%22+OR+%22*omic+diversity%22+OR+%22phylogenetic+diversity%22+OR+%22population+diversity%22+OR+%22species+diversity%22+OR+%22ecosystem+diversity%22+OR+%22functional+diversity%22+OR+%22microbial+diversity%22+OR+%22soil+diversity%22+AND+%22Deep+Learning%22&hl=en&as_sdt=0,5&as_ylo=2015&as_yhi=2021", "all_article_versions": "https://scholar.google.comNone"}, {"title": "Deep learning approaches for the mapping of tree species diversity in a tropical wetland using airborne LiDAR and high-spatial-resolution remote sensing images", "title_link": "https://www.mdpi.com/577230", "publication_info": "Y Sun, J Huang, Z Ao, D Lao, Q Xin\u00a0- Forests, 2019 - mdpi.com", "snippet": "\u2026 for biodiversity assessments in forests and demonstrated the potential of cost-effective VHR \nimages in biodiversity \u2026 Deep learning approaches have become powerful tools for feature \u2026", "cited_by": "https://scholar.google.com/scholar?cites=13617044746460863367&as_sdt=2005&sciodt=0,5&hl=en", "related_articles": "https://scholar.google.com/scholar?q=related:hxtm-wx2-bwJ:scholar.google.com/&scioq=biodivers*+OR+%22genetic+diversity%22+OR+%22*omic+diversity%22+OR+%22phylogenetic+diversity%22+OR+%22population+diversity%22+OR+%22species+diversity%22+OR+%22ecosystem+diversity%22+OR+%22functional+diversity%22+OR+%22microbial+diversity%22+OR+%22soil+diversity%22+AND+%22Deep+Learning%22&hl=en&as_sdt=0,5&as_ylo=2015&as_yhi=2021", "all_article_versions": "https://scholar.google.com/scholar?cluster=13617044746460863367&hl=en&as_sdt=0,5&as_ylo=2015&as_yhi=2021"}, {"title": "MaskIt: Masking for efficient utilization of incomplete public datasets for training deep learning models", "title_link": "https://arxiv.org/abs/2006.12004", "publication_info": "A Kariryaa\u00a0- arXiv preprint arXiv:2006.12004, 2020 - arxiv.org", "snippet": "\u2026 for monitoring biodiversity, where the data is populated by deep learning pipelines and \u2026 \n, extinction of species, and continuously shrinking biodiversity. This notion is also shared by \u2026", "cited_by": "https://scholar.google.com/scholar?cites=8975758860273859033&as_sdt=2005&sciodt=0,5&hl=en", "related_articles": "https://scholar.google.com/scholar?q=related:2TkwuCBNkHwJ:scholar.google.com/&scioq=biodivers*+OR+%22genetic+diversity%22+OR+%22*omic+diversity%22+OR+%22phylogenetic+diversity%22+OR+%22population+diversity%22+OR+%22species+diversity%22+OR+%22ecosystem+diversity%22+OR+%22functional+diversity%22+OR+%22microbial+diversity%22+OR+%22soil+diversity%22+AND+%22Deep+Learning%22&hl=en&as_sdt=0,5&as_ylo=2015&as_yhi=2021", "all_article_versions": "https://scholar.google.com/scholar?cluster=8975758860273859033&hl=en&as_sdt=0,5&as_ylo=2015&as_yhi=2021"}, {"title": "Hidden biases in automated image-based plant identification", "title_link": "https://ieeexplore.ieee.org/abstract/document/8464187/", "publication_info": "J Carranza-Rojas, E Mata-Montero\u2026\u00a0- 2018 IEEE International\u00a0\u2026, 2018 - ieeexplore.ieee.org", "snippet": "\u2026 biodiversity conservation actions such as biodiversity invento\u2026 Because deep learning has \ndemonstrated impressive results \u2026 other hand, newer deep learning approaches used in events \u2026", "cited_by": "https://scholar.google.com/scholar?cites=3812962379713717486&as_sdt=2005&sciodt=0,5&hl=en", "related_articles": "https://scholar.google.com/scholar?q=related:7qTDGBVd6jQJ:scholar.google.com/&scioq=biodivers*+OR+%22genetic+diversity%22+OR+%22*omic+diversity%22+OR+%22phylogenetic+diversity%22+OR+%22population+diversity%22+OR+%22species+diversity%22+OR+%22ecosystem+diversity%22+OR+%22functional+diversity%22+OR+%22microbial+diversity%22+OR+%22soil+diversity%22+AND+%22Deep+Learning%22&hl=en&as_sdt=0,5&as_ylo=2015&as_yhi=2021", "all_article_versions": "https://scholar.google.comNone"}, {"title": "A comparison of deep learning and citizen science techniques for counting wildlife in aerial survey images", "title_link": "https://besjournals.onlinelibrary.wiley.com/doi/abs/10.1111/2041-210X.13165", "publication_info": "CJ Torney, DJ Lloyd\u2010Jones\u2026\u00a0- Methods in Ecology\u00a0\u2026, 2019 - Wiley Online Library", "snippet": "\u2026 Our results show that deep learning algorithms are now at a state where they can legitimately \nreplace manual counters and remove a large burden from conservation organisations. The \u2026", "cited_by": "https://scholar.google.com/scholar?cites=13251910972435152787&as_sdt=2005&sciodt=0,5&hl=en", "related_articles": "https://scholar.google.com/scholar?q=related:kz8ZW9E-6LcJ:scholar.google.com/&scioq=biodivers*+OR+%22genetic+diversity%22+OR+%22*omic+diversity%22+OR+%22phylogenetic+diversity%22+OR+%22population+diversity%22+OR+%22species+diversity%22+OR+%22ecosystem+diversity%22+OR+%22functional+diversity%22+OR+%22microbial+diversity%22+OR+%22soil+diversity%22+AND+%22Deep+Learning%22&hl=en&as_sdt=0,5&as_ylo=2015&as_yhi=2021", "all_article_versions": "https://scholar.google.com/scholar?cluster=13251910972435152787&hl=en&as_sdt=0,5&as_ylo=2015&as_yhi=2021"}, {"title": "[HTML][HTML] Acoustic auto-encoders for biodiversity assessment", "title_link": "https://www.sciencedirect.com/science/article/pii/S1574954121000285", "publication_info": "B Rowe, P Eichinski, J Zhang, P Roe\u00a0- Ecological Informatics, 2021 - Elsevier", "snippet": "\u2026 For deep learning tasks you often start from a point of labelling training your data. However \nthis can be slow and problematic. It can be useful to have a general representation for \u2026", "cited_by": "https://scholar.google.com/scholar?cites=17960650048813418212&as_sdt=2005&sciodt=0,5&hl=en", "related_articles": "https://scholar.google.com/scholar?q=related:5EagTg8MQfkJ:scholar.google.com/&scioq=biodivers*+OR+%22genetic+diversity%22+OR+%22*omic+diversity%22+OR+%22phylogenetic+diversity%22+OR+%22population+diversity%22+OR+%22species+diversity%22+OR+%22ecosystem+diversity%22+OR+%22functional+diversity%22+OR+%22microbial+diversity%22+OR+%22soil+diversity%22+AND+%22Deep+Learning%22&hl=en&as_sdt=0,5&as_ylo=2015&as_yhi=2021", "all_article_versions": "https://scholar.google.com/scholar?cluster=17960650048813418212&hl=en&as_sdt=0,5&as_ylo=2015&as_yhi=2021"}, {"title": "Forest Conservation with Deep Learning: A Deeper Understanding of Human Geography around the Betampona Nature Reserve, Madagascar", "title_link": "https://www.mdpi.com/1256820", "publication_info": "G Cota, V Sagan, M Maimaitijiang, K Freeman\u00a0- Remote Sensing, 2021 - mdpi.com", "snippet": "\u2026 to be one of eight biodiversity hotspots across the globe [3]. It is \u2026 of tropical forests and \nbiodiversity at the global scale for \u2026 animal species also threaten the biodiversity within the BNR [9]. \u2026", "cited_by": "https://scholar.google.com/scholar?q=related:sBLfuPFGb1QJ:scholar.google.com/&scioq=biodivers*+OR+%22genetic+diversity%22+OR+%22*omic+diversity%22+OR+%22phylogenetic+diversity%22+OR+%22population+diversity%22+OR+%22species+diversity%22+OR+%22ecosystem+diversity%22+OR+%22functional+diversity%22+OR+%22microbial+diversity%22+OR+%22soil+diversity%22+AND+%22Deep+Learning%22&hl=en&as_sdt=0,5&as_ylo=2015&as_yhi=2021", "related_articles": "https://scholar.google.com/scholar?cluster=6084159625603519152&hl=en&as_sdt=0,5&as_ylo=2015&as_yhi=2021", "all_article_versions": "https://scholar.google.com/scholar?cluster=6084159625603519152&hl=en&as_sdt=0,5&as_ylo=2015&as_yhi=2021"}, {"title": "Domain Adaptation and Active Learning for Fine-Grained Recognition in the Field of Biodiversity", "title_link": "https://arxiv.org/abs/2110.11778", "publication_info": "B Gruner, M K\u00f6rschens, B Barz, J Denzler\u00a0- arXiv preprint arXiv\u00a0\u2026, 2021 - arxiv.org", "snippet": "\u2026 Deep-learning methods offer unsurpassed recognition performance in a wide range of \u2026 \ncan be used for fine-grained recognition in a biodiversity context to learn a real-world classifier \u2026", "cited_by": "https://scholar.google.com/scholar?q=related:LiVQxfue228J:scholar.google.com/&scioq=biodivers*+OR+%22genetic+diversity%22+OR+%22*omic+diversity%22+OR+%22phylogenetic+diversity%22+OR+%22population+diversity%22+OR+%22species+diversity%22+OR+%22ecosystem+diversity%22+OR+%22functional+diversity%22+OR+%22microbial+diversity%22+OR+%22soil+diversity%22+AND+%22Deep+Learning%22&hl=en&as_sdt=0,5&as_ylo=2015&as_yhi=2021", "related_articles": "https://scholar.google.com/scholar?cluster=8060210762293978414&hl=en&as_sdt=0,5&as_ylo=2015&as_yhi=2021", "all_article_versions": "https://scholar.google.com/scholar?cluster=8060210762293978414&hl=en&as_sdt=0,5&as_ylo=2015&as_yhi=2021"}, {"title": "Performance of MobileNetV3 Transfer Learning on Handheld Device-based Real-Time Tree Species Identification", "title_link": "https://ieeexplore.ieee.org/abstract/document/9594222/", "publication_info": "A Hussain, B Barua, A Osman\u2026\u00a0- \u2026\u00a0on Automation and\u00a0\u2026, 2021 - ieeexplore.ieee.org", "snippet": "\u2026 forest health monitoring and biodiversity conservation. Current deep learning-based mobile \n\u2026 research to support forest health monitoring and biodiversity conservation [2]. Many tasks, \u2026", "cited_by": "https://scholar.google.com/scholar?cites=10234962582160163065&as_sdt=2005&sciodt=0,5&hl=en", "related_articles": "https://scholar.google.com/scholar?q=related:-UASxz3kCY4J:scholar.google.com/&scioq=biodivers*+OR+%22genetic+diversity%22+OR+%22*omic+diversity%22+OR+%22phylogenetic+diversity%22+OR+%22population+diversity%22+OR+%22species+diversity%22+OR+%22ecosystem+diversity%22+OR+%22functional+diversity%22+OR+%22microbial+diversity%22+OR+%22soil+diversity%22+AND+%22Deep+Learning%22&hl=en&as_sdt=0,5&as_ylo=2015&as_yhi=2021", "all_article_versions": "https://scholar.google.com/scholar?cluster=10234962582160163065&hl=en&as_sdt=0,5&as_ylo=2015&as_yhi=2021"}, {"title": "Evaluation of deep learning techniques for deforestation detection in the Brazilian Amazon and cerrado biomes from remote sensing imagery", "title_link": "https://www.mdpi.com/663100", "publication_info": "M Ortega Adarme, R Queiroz Feitosa, P Nigri Happ\u2026\u00a0- Remote Sensing, 2020 - mdpi.com", "snippet": "\u2026 to climate change and biodiversity reduction. Therefore, the \u2026 , the present work evaluates \nDeep Learning-based strategies \u2026 The strategies based on Deep Learning achieved the best \u2026", "cited_by": "https://scholar.google.com/scholar?cites=3562953489532069401&as_sdt=2005&sciodt=0,5&hl=en", "related_articles": "https://scholar.google.com/scholar?q=related:GSbMRlIncjEJ:scholar.google.com/&scioq=biodivers*+OR+%22genetic+diversity%22+OR+%22*omic+diversity%22+OR+%22phylogenetic+diversity%22+OR+%22population+diversity%22+OR+%22species+diversity%22+OR+%22ecosystem+diversity%22+OR+%22functional+diversity%22+OR+%22microbial+diversity%22+OR+%22soil+diversity%22+AND+%22Deep+Learning%22&hl=en&as_sdt=0,5&as_ylo=2015&as_yhi=2021", "all_article_versions": "https://scholar.google.com/scholar?cluster=3562953489532069401&hl=en&as_sdt=0,5&as_ylo=2015&as_yhi=2021"}, {"title": "[PDF][PDF] An Image is Worth a Thousand Species: Scaling high-resolution plant biodiversity prediction to biome-level using citizen science data and remote sensing\u00a0\u2026", "title_link": "https://biss.pensoft.net/article/74052/download/pdf/", "publication_info": "L Gillespie, M Ruffley\u2026\u00a0- Biodiversity Information\u00a0\u2026, 2021 - biss.pensoft.net", "snippet": "\u2026 can be used to build a plant biodiversity map across California with unparalleled accuracy. \n\u2026 , this deep learning-enabled method could be deployed to automatically map biodiversity at \u2026", "cited_by": "https://scholar.google.com/scholar?cites=7722986253028186373&as_sdt=2005&sciodt=0,5&hl=en", "related_articles": "https://scholar.google.com/scholar?q=related:BVn4OBSPLWsJ:scholar.google.com/&scioq=biodivers*+OR+%22genetic+diversity%22+OR+%22*omic+diversity%22+OR+%22phylogenetic+diversity%22+OR+%22population+diversity%22+OR+%22species+diversity%22+OR+%22ecosystem+diversity%22+OR+%22functional+diversity%22+OR+%22microbial+diversity%22+OR+%22soil+diversity%22+AND+%22Deep+Learning%22&hl=en&as_sdt=0,5&as_ylo=2015&as_yhi=2021", "all_article_versions": "https://scholar.google.com/scholar?cluster=7722986253028186373&hl=en&as_sdt=0,5&as_ylo=2015&as_yhi=2021"}, {"title": "[PDF][PDF] Marine Animal Detection and Recognition with Advanced Deep Learning Models.", "title_link": "http://ceur-ws.org/Vol-1866/paper_166.pdf", "publication_info": "P Zhuang, L Xing, Y Liu, S Guo, Y Qiao\u00a0- CLEF (Working Notes), 2017 - ceur-ws.org", "snippet": "\u2026 Driven by the increasing demand of ecological surveillance and biodiversity monitoring \nunder the water, more sea-related multimedia data were collected with the aid of advanced \u2026", "cited_by": "https://scholar.google.com/scholar?cites=14362195556527186600&as_sdt=2005&sciodt=0,5&hl=en", "related_articles": "https://scholar.google.com/scholar?q=related:qCJ_tcPEUMcJ:scholar.google.com/&scioq=biodivers*+OR+%22genetic+diversity%22+OR+%22*omic+diversity%22+OR+%22phylogenetic+diversity%22+OR+%22population+diversity%22+OR+%22species+diversity%22+OR+%22ecosystem+diversity%22+OR+%22functional+diversity%22+OR+%22microbial+diversity%22+OR+%22soil+diversity%22+AND+%22Deep+Learning%22&hl=en&as_sdt=0,5&as_ylo=2015&as_yhi=2021", "all_article_versions": "https://scholar.google.comNone"}, {"title": "An efficient approach based on privacy-preserving deep learning for satellite image classification", "title_link": "https://www.mdpi.com/2072-4292/13/11/2221", "publication_info": "M Alkhelaiwi, W Boulila, J Ahmad, A Koubaa, M Driss\u00a0- Remote Sensing, 2021 - mdpi.com", "snippet": "\u2026 biodiversity monitoring. Recent updates in the field have also introduced various deep learning \n(\u2026 that takes advantage of privacy-preserving deep learning (PPDL)-based techniques to \u2026", "cited_by": "https://scholar.google.com/scholar?cites=670722442941643602&as_sdt=2005&sciodt=0,5&hl=en", "related_articles": "https://scholar.google.com/citations?user=2zqBGkYAAAAJ&hl=en&oi=sra", "all_article_versions": "https://scholar.google.com/scholar?cluster=670722442941643602&hl=en&as_sdt=0,5&as_ylo=2015&as_yhi=2021"}, {"title": "[BOOK][B] Multimedia tools and applications for environmental & biodiversity informatics", "title_link": "https://link.springer.com/content/pdf/10.1007/978-3-319-76445-0.pdf", "publication_info": "A Joly, S Vrochidis, K Karatzas, A Karppinen, P Bonnet - 2018 - Springer", "snippet": "\u2026 They introduce several deep learning architectures that are \u2026 More precisely, it proposes \na deep learning approach to \u2026 the potential of the deep learning approach for this problem. It \u2026", "cited_by": "https://scholar.google.com/scholar?cites=7261050993561433084&as_sdt=2005&sciodt=0,5&hl=en", "related_articles": "https://scholar.google.com/citations?user=GM4IN0AAAAAJ&hl=en&oi=sra", "all_article_versions": "https://scholar.google.com/scholar?cluster=7261050993561433084&hl=en&as_sdt=0,5&as_ylo=2015&as_yhi=2021"}, {"title": "Automatically identifying, counting, and describing wild animals in camera-trap images with deep learning", "title_link": "https://www.pnas.org/doi/abs/10.1073/pnas.1719367115", "publication_info": "MS Norouzzadeh, A Nguyen\u2026\u00a0- Proceedings of the\u00a0\u2026, 2018 - National Acad Sciences", "snippet": "\u2026 and counting could improve all biology missions that require identifying species and counting \nindividuals, including animal monitoring and management, examining biodiversity, and \u2026", "cited_by": "https://scholar.google.com/scholar?cites=5857204489400607613&as_sdt=2005&sciodt=0,5&hl=en", "related_articles": "https://scholar.google.com/scholar?q=related:feOLR3P4SFEJ:scholar.google.com/&scioq=biodivers*+OR+%22genetic+diversity%22+OR+%22*omic+diversity%22+OR+%22phylogenetic+diversity%22+OR+%22population+diversity%22+OR+%22species+diversity%22+OR+%22ecosystem+diversity%22+OR+%22functional+diversity%22+OR+%22microbial+diversity%22+OR+%22soil+diversity%22+AND+%22Deep+Learning%22&hl=en&as_sdt=0,5&as_ylo=2015&as_yhi=2021", "all_article_versions": "https://scholar.google.com/scholar?cluster=5857204489400607613&hl=en&as_sdt=0,5&as_ylo=2015&as_yhi=2021"}, {"title": "A comprehensive comparison on current deep learning approaches for plant image classification", "title_link": "https://iopscience.iop.org/article/10.1088/1742-6596/1873/1/012002/meta", "publication_info": "CL Zhou, LM Ge, YB Guo, DM Zhou\u2026\u00a0- Journal of Physics\u00a0\u2026, 2021 - iopscience.iop.org", "snippet": "\u2026 in understanding, protecting and conserving biodiversity. Traditional plant taxonomy needs \n\u2026 years by deep learning (DL) methods. In this study, we first reviewed current deep learning \u2026", "cited_by": "https://scholar.google.com/scholar?cites=17392211687029815205&as_sdt=2005&sciodt=0,5&hl=en", "related_articles": "https://scholar.google.com/scholar?q=related:pTfPp2GMXfEJ:scholar.google.com/&scioq=biodivers*+OR+%22genetic+diversity%22+OR+%22*omic+diversity%22+OR+%22phylogenetic+diversity%22+OR+%22population+diversity%22+OR+%22species+diversity%22+OR+%22ecosystem+diversity%22+OR+%22functional+diversity%22+OR+%22microbial+diversity%22+OR+%22soil+diversity%22+AND+%22Deep+Learning%22&hl=en&as_sdt=0,5&as_ylo=2015&as_yhi=2021", "all_article_versions": "https://scholar.google.com/scholar?cluster=17392211687029815205&hl=en&as_sdt=0,5&as_ylo=2015&as_yhi=2021"}, {"title": "[HTML][HTML] A new mobile application of agricultural pests recognition using deep learning in cloud computing system", "title_link": "https://www.sciencedirect.com/science/article/pii/S1110016821001642", "publication_info": "ME Karar, F Alsunaydi, S Albusaymi\u2026\u00a0- Alexandria Engineering\u00a0\u2026, 2021 - Elsevier", "snippet": "\u2026 for example, insect counting as a biodiversity index [8]. In agriculture, deep learning methods \nsuch as \u2026 This study showed that the performance of deep learning solution is better than the \u2026", "cited_by": "https://scholar.google.com/scholar?cites=14496749173599920363&as_sdt=2005&sciodt=0,5&hl=en", "related_articles": "https://scholar.google.com/scholar?q=related:62Bc-pDMLskJ:scholar.google.com/&scioq=biodivers*+OR+%22genetic+diversity%22+OR+%22*omic+diversity%22+OR+%22phylogenetic+diversity%22+OR+%22population+diversity%22+OR+%22species+diversity%22+OR+%22ecosystem+diversity%22+OR+%22functional+diversity%22+OR+%22microbial+diversity%22+OR+%22soil+diversity%22+AND+%22Deep+Learning%22&hl=en&as_sdt=0,5&as_ylo=2015&as_yhi=2021", "all_article_versions": "https://scholar.google.com/scholar?cluster=14496749173599920363&hl=en&as_sdt=0,5&as_ylo=2015&as_yhi=2021"}, {"title": "Deep learning\u2010based methods for individual recognition in small birds", "title_link": "https://besjournals.onlinelibrary.wiley.com/doi/abs/10.1111/2041-210X.13436", "publication_info": "AC Ferreira, LR Silva, F Renna\u2026\u00a0- Methods in Ecology\u00a0\u2026, 2020 - Wiley Online Library", "snippet": "\u2026 Overall, our work demonstrates the feasibility of applying state-of-the-art deep learning tools \nfor individual identification of birds, both in the laboratory and in the wild. These techniques \u2026", "cited_by": "https://scholar.google.com/scholar?cites=6346668448210720915&as_sdt=2005&sciodt=0,5&hl=en", "related_articles": "https://scholar.google.com/scholar?q=related:k5jH2lPlE1gJ:scholar.google.com/&scioq=biodivers*+OR+%22genetic+diversity%22+OR+%22*omic+diversity%22+OR+%22phylogenetic+diversity%22+OR+%22population+diversity%22+OR+%22species+diversity%22+OR+%22ecosystem+diversity%22+OR+%22functional+diversity%22+OR+%22microbial+diversity%22+OR+%22soil+diversity%22+AND+%22Deep+Learning%22&hl=en&as_sdt=0,5&as_ylo=2015&as_yhi=2021", "all_article_versions": "https://scholar.google.com/scholar?cluster=6346668448210720915&hl=en&as_sdt=0,5&as_ylo=2015&as_yhi=2021"}, {"title": "Cyber-Physical System for Environmental Monitoring Based on Deep Learning", "title_link": "https://www.mdpi.com/1424-8220/21/11/3655", "publication_info": "\u00cd Monedero, J Barbancho, R M\u00e1rquez, JF Beltr\u00e1n\u00a0- Sensors, 2021 - mdpi.com", "snippet": "\u2026 This paper proposes a deep learning classification sound system for execution over CPS. \u2026 \nbiological acoustic targets as well as analyzing biodiversity indices in the natural environment. \u2026", "cited_by": "https://scholar.google.com/scholar?cites=8613545955203680679&as_sdt=2005&sciodt=0,5&hl=en", "related_articles": "https://scholar.google.com/citations?user=XVK_1K4AAAAJ&hl=en&oi=sra", "all_article_versions": "https://scholar.google.com/scholar?cluster=8613545955203680679&hl=en&as_sdt=0,5&as_ylo=2015&as_yhi=2021"}, {"title": "[HTML][HTML] Snapshot Safari: A large-scale collaborative to monitor Africa's remarkable biodiversity", "title_link": "http://www.scielo.org.za/scielo.php?pid=S0038-23532021000100007&script=sci_arttext&tlng=es", "publication_info": "LE Pardo, S Bombaci, SE Huebner\u2026\u00a0- South African Journal\u00a0\u2026, 2021 - scielo.org.za", "snippet": "\u2026 The millions of images generated annually by the Serengeti grid have been utilised as \ntraining data for many deep learning algorithms developed to identify African mammal species \u2026", "cited_by": "https://scholar.google.com/scholar?cites=751378857042344314&as_sdt=2005&sciodt=0,5&hl=en", "related_articles": "https://scholar.google.com/scholar?q=related:enm_6RZvbQoJ:scholar.google.com/&scioq=biodivers*+OR+%22genetic+diversity%22+OR+%22*omic+diversity%22+OR+%22phylogenetic+diversity%22+OR+%22population+diversity%22+OR+%22species+diversity%22+OR+%22ecosystem+diversity%22+OR+%22functional+diversity%22+OR+%22microbial+diversity%22+OR+%22soil+diversity%22+AND+%22Deep+Learning%22&hl=en&as_sdt=0,5&as_ylo=2015&as_yhi=2021", "all_article_versions": "https://scholar.google.com/scholar?cluster=751378857042344314&hl=en&as_sdt=0,5&as_ylo=2015&as_yhi=2021"}, {"title": "[HTML][HTML] High throughput data acquisition and deep learning for insect ecoinformatics", "title_link": "https://www.frontiersin.org/articles/10.3389/fevo.2021.600931/full", "publication_info": "A Gerovichev, A Sadeh, V Winter\u2026\u00a0- Frontiers in Ecology\u00a0\u2026, 2021 - frontiersin.org", "snippet": "\u2026 How do agricultural intensification and urbanization impact insect biodiversity? \u2026 We describe \na software system, based on deep learning, to identify and characterize insects in images of \u2026", "cited_by": "https://scholar.google.com/scholar?cites=1854733461111963098&as_sdt=2005&sciodt=0,5&hl=en", "related_articles": "https://scholar.google.com/scholar?q=related:2v2bjkFWvRkJ:scholar.google.com/&scioq=biodivers*+OR+%22genetic+diversity%22+OR+%22*omic+diversity%22+OR+%22phylogenetic+diversity%22+OR+%22population+diversity%22+OR+%22species+diversity%22+OR+%22ecosystem+diversity%22+OR+%22functional+diversity%22+OR+%22microbial+diversity%22+OR+%22soil+diversity%22+AND+%22Deep+Learning%22&hl=en&as_sdt=0,5&as_ylo=2015&as_yhi=2021", "all_article_versions": "https://scholar.google.com/scholar?cluster=1854733461111963098&hl=en&as_sdt=0,5&as_ylo=2015&as_yhi=2021"}, {"title": "[HTML][HTML] Dynamical assessment of aboveground and underground biodiversity with supportive AI", "title_link": "https://www.sciencedirect.com/science/article/pii/S2665917421001306", "publication_info": "M Funabashi, T Minami\u00a0- Measurement: Sensors, 2021 - Elsevier", "snippet": "\u2026 biodiversity assessment, we took a machine learning approach using deep learning neural \n\u2026 Using only seven parameters out of 74, the deep learning neural network succeeded in \u2026", "cited_by": "https://scholar.google.com/scholar?q=related:1ZneNv5KWs8J:scholar.google.com/&scioq=biodivers*+OR+%22genetic+diversity%22+OR+%22*omic+diversity%22+OR+%22phylogenetic+diversity%22+OR+%22population+diversity%22+OR+%22species+diversity%22+OR+%22ecosystem+diversity%22+OR+%22functional+diversity%22+OR+%22microbial+diversity%22+OR+%22soil+diversity%22+AND+%22Deep+Learning%22&hl=en&as_sdt=0,5&as_ylo=2015&as_yhi=2021", "related_articles": "https://scholar.google.comjavascript:void(0)", "all_article_versions": "https://scholar.google.comNone"}, {"title": "A deep learning model for fish classification base on DNA barcode", "title_link": "https://www.biorxiv.org/content/10.1101/2021.02.15.431244.abstract", "publication_info": "L Jin, J Yu, X Yuan, X Du\u00a0- bioRxiv, 2021 - biorxiv.org", "snippet": "\u2026 , fish taxonomy is an important part of biodiversity and is also the basis of fishery resources \n\u2026 identification and biodiversity studies. In this paper, a novel deep learning classification \u2026", "cited_by": "https://scholar.google.com/scholar?q=related:3BOa9-VeELwJ:scholar.google.com/&scioq=biodivers*+OR+%22genetic+diversity%22+OR+%22*omic+diversity%22+OR+%22phylogenetic+diversity%22+OR+%22population+diversity%22+OR+%22species+diversity%22+OR+%22ecosystem+diversity%22+OR+%22functional+diversity%22+OR+%22microbial+diversity%22+OR+%22soil+diversity%22+AND+%22Deep+Learning%22&hl=en&as_sdt=0,5&as_ylo=2015&as_yhi=2021", "related_articles": "https://scholar.google.com/scholar?cluster=13551435620552414172&hl=en&as_sdt=0,5&as_ylo=2015&as_yhi=2021", "all_article_versions": "https://scholar.google.com/scholar?cluster=13551435620552414172&hl=en&as_sdt=0,5&as_ylo=2015&as_yhi=2021"}, {"title": "Lifeclef bird identification task 2016: The arrival of deep learning", "title_link": "https://hal.archives-ouvertes.fr/hal-01373779/", "publication_info": "H Go\u00ebau, H Glotin, WP Vellinga\u2026\u00a0- \u2026\u00a0and Labs of the\u00a0\u2026, 2016 - hal.archives-ouvertes.fr", "snippet": "\u2026 development of humanity as well as for biodiversity conservation. The general public as \u2026 \ninitiatives related to ecological surveillance or biodiversity conservation. The LifeCLEF Bird \u2026", "cited_by": "https://scholar.google.com/scholar?cites=16807533792624422427&as_sdt=2005&sciodt=0,5&hl=en", "related_articles": "https://scholar.google.com/scholar?q=related:G67AK-9aQOkJ:scholar.google.com/&scioq=biodivers*+OR+%22genetic+diversity%22+OR+%22*omic+diversity%22+OR+%22phylogenetic+diversity%22+OR+%22population+diversity%22+OR+%22species+diversity%22+OR+%22ecosystem+diversity%22+OR+%22functional+diversity%22+OR+%22microbial+diversity%22+OR+%22soil+diversity%22+AND+%22Deep+Learning%22&hl=en&as_sdt=0,5&as_ylo=2015&as_yhi=2021", "all_article_versions": "https://scholar.google.com/scholar?cluster=16807533792624422427&hl=en&as_sdt=0,5&as_ylo=2015&as_yhi=2021"}, {"title": "An Automatic Method for Tree Species Point Cloud Segmentation Based on Deep Learning", "title_link": "https://link.springer.com/article/10.1007/s12524-021-01358-x", "publication_info": "L Pu, J Xv, F Deng\u00a0- Journal of the Indian Society of Remote Sensing, 2021 - Springer", "snippet": "\u2026 management, and biodiversity research. Recently, \u2026 deep learning theory is effectively utilized \nto process 3D point clouds, such as extracting the features of data. However, deep learning\u2026", "cited_by": "https://scholar.google.com/scholar?cites=17678407382003404149&as_sdt=2005&sciodt=0,5&hl=en", "related_articles": "https://scholar.google.com/scholar?q=related:dc30htlRVvUJ:scholar.google.com/&scioq=biodivers*+OR+%22genetic+diversity%22+OR+%22*omic+diversity%22+OR+%22phylogenetic+diversity%22+OR+%22population+diversity%22+OR+%22species+diversity%22+OR+%22ecosystem+diversity%22+OR+%22functional+diversity%22+OR+%22microbial+diversity%22+OR+%22soil+diversity%22+AND+%22Deep+Learning%22&hl=en&as_sdt=0,5&as_ylo=2015&as_yhi=2021", "all_article_versions": "https://scholar.google.com/scholar?cluster=17678407382003404149&hl=en&as_sdt=0,5&as_ylo=2015&as_yhi=2021"}, {"title": "[PDF][PDF] Efficiently deep learning for monitoring Ipomoea cairica (L.) sweets in the wild", "title_link": "http://www.aimspress.com/aimspress-data/mbe/2021/2/PDF/mbe-18-02-060.pdf", "publication_info": "F Tang, D Zhang, X Zhao\u00a0- Mathematical Biosciences and\u00a0\u2026, 2021 - aimspress.com", "snippet": "\u2026 Abstract: Ipomoea cairica (L.) sweets are an invasive weed which has caused serious harm \nto the biodiversity and stability of the ecosystem. It is very important to accurately and rapidly \u2026", "cited_by": "https://scholar.google.com/scholar?cites=3731974402639950479&as_sdt=2005&sciodt=0,5&hl=en", "related_articles": "https://scholar.google.com/scholar?q=related:j3I0RPKiyjMJ:scholar.google.com/&scioq=biodivers*+OR+%22genetic+diversity%22+OR+%22*omic+diversity%22+OR+%22phylogenetic+diversity%22+OR+%22population+diversity%22+OR+%22species+diversity%22+OR+%22ecosystem+diversity%22+OR+%22functional+diversity%22+OR+%22microbial+diversity%22+OR+%22soil+diversity%22+AND+%22Deep+Learning%22&hl=en&as_sdt=0,5&as_ylo=2015&as_yhi=2021", "all_article_versions": "https://scholar.google.com/scholar?cluster=3731974402639950479&hl=en&as_sdt=0,5&as_ylo=2015&as_yhi=2021"}, {"title": "[HTML][HTML] Long-term deep learning-facilitated environmental acoustic monitoring in the Capital Region of New York State", "title_link": "https://www.sciencedirect.com/science/article/pii/S1574954121000339", "publication_info": "MM Morgan, J Braasch\u00a0- Ecological Informatics, 2021 - Elsevier", "snippet": "\u2026 a robust, minimally disruptive, long-term approach to monitoring species interactions, \nparticularly because many indicator species of environmental health factors such as biodiversity, \u2026", "cited_by": "https://scholar.google.com/scholar?cites=3670610057777862962&as_sdt=2005&sciodt=0,5&hl=en", "related_articles": "https://scholar.google.com/scholar?q=related:MlnTWmag8DIJ:scholar.google.com/&scioq=biodivers*+OR+%22genetic+diversity%22+OR+%22*omic+diversity%22+OR+%22phylogenetic+diversity%22+OR+%22population+diversity%22+OR+%22species+diversity%22+OR+%22ecosystem+diversity%22+OR+%22functional+diversity%22+OR+%22microbial+diversity%22+OR+%22soil+diversity%22+AND+%22Deep+Learning%22&hl=en&as_sdt=0,5&as_ylo=2015&as_yhi=2021", "all_article_versions": "https://scholar.google.com/scholar?cluster=3670610057777862962&hl=en&as_sdt=0,5&as_ylo=2015&as_yhi=2021"}, {"title": "Deep learning for all: managing and analyzing underwater and remote sensing imagery on the web using BisQue", "title_link": "https://escholarship.org/uc/item/9z73t7hv", "publication_info": "D Fedorov, K Kvilekval, B Doheny, S Sampson, R Miller\u2026 - 2017 - escholarship.org", "snippet": "\u2026 are inherent in marine science, including biodiversity observation. Imagery is a promising \u2026 \nWe are developing a deep learning service for automated image classification. The service \u2026", "cited_by": "https://scholar.google.com/scholar?cites=7827457856078130795&as_sdt=2005&sciodt=0,5&hl=en", "related_articles": "https://scholar.google.com/scholar?q=related:a67gzXK3oGwJ:scholar.google.com/&scioq=biodivers*+OR+%22genetic+diversity%22+OR+%22*omic+diversity%22+OR+%22phylogenetic+diversity%22+OR+%22population+diversity%22+OR+%22species+diversity%22+OR+%22ecosystem+diversity%22+OR+%22functional+diversity%22+OR+%22microbial+diversity%22+OR+%22soil+diversity%22+AND+%22Deep+Learning%22&hl=en&as_sdt=0,5&as_ylo=2015&as_yhi=2021", "all_article_versions": "https://scholar.google.comNone"}, {"title": "[HTML][HTML] Application of deep learning in aquatic bioassessment: Towards automated identification of non-biting midges", "title_link": "https://www.sciencedirect.com/science/article/pii/S0048969719351526", "publication_info": "D Milo\u0161evi\u0107, A Milosavljevi\u0107, B Predi\u0107\u2026\u00a0- Science of the Total\u00a0\u2026, 2020 - Elsevier", "snippet": "\u2026 A cost-effective approach that allows for reliable information regarding aquatic biodiversity \nis essential for the successful implementation of monitoring programs world-wide. The \u2026", "cited_by": "https://scholar.google.com/scholar?cites=6256311351410559403&as_sdt=2005&sciodt=0,5&hl=en", "related_articles": "https://scholar.google.com/scholar?q=related:qwkS2Qbi0lYJ:scholar.google.com/&scioq=biodivers*+OR+%22genetic+diversity%22+OR+%22*omic+diversity%22+OR+%22phylogenetic+diversity%22+OR+%22population+diversity%22+OR+%22species+diversity%22+OR+%22ecosystem+diversity%22+OR+%22functional+diversity%22+OR+%22microbial+diversity%22+OR+%22soil+diversity%22+AND+%22Deep+Learning%22&hl=en&as_sdt=0,5&as_ylo=2015&as_yhi=2021", "all_article_versions": "https://scholar.google.com/scholar?cluster=6256311351410559403&hl=en&as_sdt=0,5&as_ylo=2015&as_yhi=2021"}, {"title": "[HTML][HTML] AI naturalists might hold the key to unlocking biodiversity data in social media imagery", "title_link": "https://www.sciencedirect.com/science/article/pii/S2666389920301574", "publication_info": "TA August, OL Pescott, A Joly, P Bonnet\u00a0- Patterns, 2020 - Elsevier", "snippet": "\u2026 Automated identification has made considerable progress thanks to the development of deep \nlearning and convolutional neural networks (CNNs) in particular. For example, Go\u00ebau and \u2026", "cited_by": "https://scholar.google.com/scholar?cites=11684717687625109879&as_sdt=2005&sciodt=0,5&hl=en", "related_articles": "https://scholar.google.com/citations?user=HTF5OegAAAAJ&hl=en&oi=sra", "all_article_versions": "https://scholar.google.com/scholar?cluster=11684717687625109879&hl=en&as_sdt=0,5&as_ylo=2015&as_yhi=2021"}, {"title": "Insect biodiversity in agriculture using IoT: opportunities and needs for further research", "title_link": "https://ieeexplore.ieee.org/abstract/document/9682153/", "publication_info": "JL Zapico, F Ahlgren, M Zennaro\u00a0- 2021 IEEE Globecom\u00a0\u2026, 2021 - ieeexplore.ieee.org", "snippet": "\u2026 [17] TT H\u00f8ye et al., \u201cDeep learning and computer vision will transform entomology,\u201d Proc \u2026 \nDeep learning approaches for challenging species and gender identification of mosquito vectors\u2026", "cited_by": "https://scholar.google.com/scholar?cites=10325206837701637444&as_sdt=2005&sciodt=0,5&hl=en", "related_articles": "https://scholar.google.com/scholar?q=related:RPWj4emASo8J:scholar.google.com/&scioq=biodivers*+OR+%22genetic+diversity%22+OR+%22*omic+diversity%22+OR+%22phylogenetic+diversity%22+OR+%22population+diversity%22+OR+%22species+diversity%22+OR+%22ecosystem+diversity%22+OR+%22functional+diversity%22+OR+%22microbial+diversity%22+OR+%22soil+diversity%22+AND+%22Deep+Learning%22&hl=en&as_sdt=0,5&as_ylo=2015&as_yhi=2021", "all_article_versions": "https://scholar.google.com/scholar?cluster=10325206837701637444&hl=en&as_sdt=0,5&as_ylo=2015&as_yhi=2021"}, {"title": "Rapid prototyping of species classifiers using deep learning: A guide for non-experts", "title_link": "https://www.authorea.com/doi/full/10.22541/au.158316446.65534248", "publication_info": "HN Chege\u00a0- Authorea Preprints, 2020 - authorea.com", "snippet": "\u2026 Deep learning algorithms are revolutionizing how hypothesis \u2026 its subfields, the use of deep \nlearning is slowly but steadily \u2026 Such tools have implications for citizen science, biodiversity \u2026", "cited_by": "https://scholar.google.com/scholar?cites=16922668503720551048&as_sdt=2005&sciodt=0,5&hl=en", "related_articles": "https://scholar.google.com/scholar?q=related:iGL0D1hl2eoJ:scholar.google.com/&scioq=biodivers*+OR+%22genetic+diversity%22+OR+%22*omic+diversity%22+OR+%22phylogenetic+diversity%22+OR+%22population+diversity%22+OR+%22species+diversity%22+OR+%22ecosystem+diversity%22+OR+%22functional+diversity%22+OR+%22microbial+diversity%22+OR+%22soil+diversity%22+AND+%22Deep+Learning%22&hl=en&as_sdt=0,5&as_ylo=2015&as_yhi=2021", "all_article_versions": "https://scholar.google.comNone"}, {"title": "Regional mapping and spatial distribution analysis of canopy palms in an amazon forest using deep learning and VHR images", "title_link": "https://www.mdpi.com/766500", "publication_info": "FH Wagner, R Dalagnol, X Tagle Casapia, AS Streher\u2026\u00a0- Remote Sensing, 2020 - mdpi.com", "snippet": "\u2026 Tropical ecosystems in this context are of primary importance as they host a large part of \nthe biodiversity, for example, sixteen of the 25 global biodiversity hotspots are located in the \u2026", "cited_by": "https://scholar.google.com/scholar?cites=2220250012588339871&as_sdt=2005&sciodt=0,5&hl=en", "related_articles": "https://scholar.google.com/scholar?q=related:n3LigJ_pzx4J:scholar.google.com/&scioq=biodivers*+OR+%22genetic+diversity%22+OR+%22*omic+diversity%22+OR+%22phylogenetic+diversity%22+OR+%22population+diversity%22+OR+%22species+diversity%22+OR+%22ecosystem+diversity%22+OR+%22functional+diversity%22+OR+%22microbial+diversity%22+OR+%22soil+diversity%22+AND+%22Deep+Learning%22&hl=en&as_sdt=0,5&as_ylo=2015&as_yhi=2021", "all_article_versions": "https://scholar.google.com/scholar?cluster=2220250012588339871&hl=en&as_sdt=0,5&as_ylo=2015&as_yhi=2021"}, {"title": "Deep learning for detecting and classifying ocean objects: application of YoloV3 for iceberg\u2013ship discrimination", "title_link": "https://www.mdpi.com/930032", "publication_info": "FS Hass, J Jokar Arsanjani\u00a0- ISPRS International Journal of Geo\u00a0\u2026, 2020 - mdpi.com", "snippet": "\u2026 Hence, this study aims at proposing a deep learning model \u2026 is capable of training a deep \nlearning model with reliable \u2026 , shipping industries and biodiversity analysts. The main difficulties \u2026", "cited_by": "https://scholar.google.com/scholar?cites=5860296768109058575&as_sdt=2005&sciodt=0,5&hl=en", "related_articles": "https://scholar.google.com/scholar?q=related:D5qChdz0U1EJ:scholar.google.com/&scioq=biodivers*+OR+%22genetic+diversity%22+OR+%22*omic+diversity%22+OR+%22phylogenetic+diversity%22+OR+%22population+diversity%22+OR+%22species+diversity%22+OR+%22ecosystem+diversity%22+OR+%22functional+diversity%22+OR+%22microbial+diversity%22+OR+%22soil+diversity%22+AND+%22Deep+Learning%22&hl=en&as_sdt=0,5&as_ylo=2015&as_yhi=2021", "all_article_versions": "https://scholar.google.com/scholar?cluster=5860296768109058575&hl=en&as_sdt=0,5&as_ylo=2015&as_yhi=2021"}, {"title": "Comparing deep learning and shallow learning for large-scale wetland classification in Alberta, Canada", "title_link": "https://www.mdpi.com/2072-4292/12/1/2", "publication_info": "ER DeLancey, JF Simms, M Mahdianpari, B Brisco\u2026\u00a0- Remote Sensing, 2019 - mdpi.com", "snippet": "\u2026 The use of deep learning in remote sensing is a more recent development and it is gaining \npopularity [14,15,16,17,18]. Of the many types of deep learning approaches that exist, we \u2026", "cited_by": "https://scholar.google.com/scholar?cites=5363504823634552596&as_sdt=2005&sciodt=0,5&hl=en", "related_articles": "https://scholar.google.com/scholar?q=related:FOfUUzj_bkoJ:scholar.google.com/&scioq=biodivers*+OR+%22genetic+diversity%22+OR+%22*omic+diversity%22+OR+%22phylogenetic+diversity%22+OR+%22population+diversity%22+OR+%22species+diversity%22+OR+%22ecosystem+diversity%22+OR+%22functional+diversity%22+OR+%22microbial+diversity%22+OR+%22soil+diversity%22+AND+%22Deep+Learning%22&hl=en&as_sdt=0,5&as_ylo=2015&as_yhi=2021", "all_article_versions": "https://scholar.google.com/scholar?cluster=5363504823634552596&hl=en&as_sdt=0,5&as_ylo=2015&as_yhi=2021"}, {"title": "[PDF][PDF] Deep Learning for Forest Species Identification Based on Macroscopic Images", "title_link": "https://www.researchgate.net/profile/Juan-Valverde-2/publication/325299970_Deep_Learning_for_Forest_Species_Identification_Based_on_Macroscopic_Images/links/5b04539f4585154aeb07f0de/Deep-Learning-for-Forest-Species-Identification-Based-on-Macroscopic-Images.pdf", "publication_info": "E Mata-Montero, D Arias-Aguilar\u2026\u00a0- Biodiversity\u00a0\u2026, 2018 - researchgate.net", "snippet": "\u2026 years, deep learning \u2026 deep learning techniques extract and learn by themselves the relevant \nfeatures from large datasets. One of the main limitations for the application of deep learning \u2026", "cited_by": "https://scholar.google.com/scholar?cites=16602676784385705763&as_sdt=2005&sciodt=0,5&hl=en", "related_articles": "https://scholar.google.com/scholar?q=related:I0fvFZKOaOYJ:scholar.google.com/&scioq=biodivers*+OR+%22genetic+diversity%22+OR+%22*omic+diversity%22+OR+%22phylogenetic+diversity%22+OR+%22population+diversity%22+OR+%22species+diversity%22+OR+%22ecosystem+diversity%22+OR+%22functional+diversity%22+OR+%22microbial+diversity%22+OR+%22soil+diversity%22+AND+%22Deep+Learning%22&hl=en&as_sdt=0,5&as_ylo=2015&as_yhi=2021", "all_article_versions": "https://scholar.google.com/scholar?cluster=16602676784385705763&hl=en&as_sdt=0,5&as_ylo=2015&as_yhi=2021"}, {"title": "Remote sensing and deep learning for environmental policy support: from theory to practice", "title_link": "https://ieeexplore.ieee.org/abstract/document/9554514/", "publication_info": "S Heremans, F Turkelboom, M Verhulst\u2026\u00a0- \u2026\u00a0and Remote Sensing\u00a0\u2026, 2021 - ieeexplore.ieee.org", "snippet": "\u2026 Data-driven environmental governance is gaining importance for tackling the current \nbiodiversity and climate crises. Remote sensing can provide an efficient alternative to expensive \u2026", "cited_by": "https://scholar.google.com/scholar?q=related:dF1HtS7GwroJ:scholar.google.com/&scioq=biodivers*+OR+%22genetic+diversity%22+OR+%22*omic+diversity%22+OR+%22phylogenetic+diversity%22+OR+%22population+diversity%22+OR+%22species+diversity%22+OR+%22ecosystem+diversity%22+OR+%22functional+diversity%22+OR+%22microbial+diversity%22+OR+%22soil+diversity%22+AND+%22Deep+Learning%22&hl=en&as_sdt=0,5&as_ylo=2015&as_yhi=2021", "related_articles": "https://scholar.google.com/scholar?cluster=13457536540448611700&hl=en&as_sdt=0,5&as_ylo=2015&as_yhi=2021", "all_article_versions": "https://scholar.google.com/scholar?cluster=13457536540448611700&hl=en&as_sdt=0,5&as_ylo=2015&as_yhi=2021"}, {"title": "[HTML][HTML] Assessing the potential for deep learning and computer vision to identify bumble bee species from images", "title_link": "https://www.nature.com/articles/s41598-021-87210-1", "publication_info": "BJ Spiesman, C Gratton, RG Hatfield, WH Hsu\u2026\u00a0- Scientific reports, 2021 - nature.com", "snippet": "\u2026 With mounting evidence of a global decline in insect biodiversity 41,42 , we need these AI-\u2026 \ninsect biodiversity trends compared to trends in relatively simple measures of biomass eg, 46 . \u2026", "cited_by": "https://scholar.google.com/scholar?cites=7248893507031496046&as_sdt=2005&sciodt=0,5&hl=en", "related_articles": "https://scholar.google.com/citations?user=JQoJRcIAAAAJ&hl=en&oi=sra", "all_article_versions": "https://scholar.google.com/scholar?cluster=7248893507031496046&hl=en&as_sdt=0,5&as_ylo=2015&as_yhi=2021"}, {"title": "DEPP: deep learning enables extending species trees using single genes", "title_link": "https://www.biorxiv.org/content/10.1101/2021.01.22.427808.abstract", "publication_info": "Y Jiang, M Balaban, Q Zhu, S Mirarab\u00a0- bioRxiv, 2021 - biorxiv.org", "snippet": "\u2026 Identifying samples in an evolutionary context is a fundamental step in the study of microbiome, \nand more broadly, biodiversity. Extending a reference phylogeny by placing new query \u2026", "cited_by": "https://scholar.google.com/scholar?cites=564772709036948454&as_sdt=2005&sciodt=0,5&hl=en", "related_articles": "https://scholar.google.com/citations?user=uxSj18QAAAAJ&hl=en&oi=sra", "all_article_versions": "https://scholar.google.com/scholar?cluster=564772709036948454&hl=en&as_sdt=0,5&as_ylo=2015&as_yhi=2021"}, {"title": "Detection of invasive vegetation through UAV and Deep Learning", "title_link": "https://ieeexplore.ieee.org/abstract/document/9605371/", "publication_info": "CP Charles, PHC Kim, AG de Almeida\u2026\u00a0- 2021 Latin American\u00a0\u2026, 2021 - ieeexplore.ieee.org", "snippet": "\u2026 can cause irreversible adverse impacts on biodiversity and affect economic productivity in \n\u2026 Therefore, this paper proposes the classification of images using Deep Learning algorithms \u2026", "cited_by": "https://scholar.google.com/scholar?q=related:quQeTB_7WDYJ:scholar.google.com/&scioq=biodivers*+OR+%22genetic+diversity%22+OR+%22*omic+diversity%22+OR+%22phylogenetic+diversity%22+OR+%22population+diversity%22+OR+%22species+diversity%22+OR+%22ecosystem+diversity%22+OR+%22functional+diversity%22+OR+%22microbial+diversity%22+OR+%22soil+diversity%22+AND+%22Deep+Learning%22&hl=en&as_sdt=0,5&as_ylo=2015&as_yhi=2021", "related_articles": "https://scholar.google.com/scholar?cluster=3916155987838297258&hl=en&as_sdt=0,5&as_ylo=2015&as_yhi=2021", "all_article_versions": "https://scholar.google.com/scholar?cluster=3916155987838297258&hl=en&as_sdt=0,5&as_ylo=2015&as_yhi=2021"}, {"title": "Deep learning for underwater noise classification", "title_link": "https://asa.scitation.org/doi/abs/10.1121/1.5101972", "publication_info": "JL Chen, S Nguyen, JM Trader, A Moore\u2026\u00a0- The Journal of the\u00a0\u2026, 2019 - asa.scitation.org", "snippet": "\u2026 Deep-learning models have surpassed many computer-vision benchmarks and groups \u2026 \nnoise on sea life and monitoring the health and biodiversity of the ocean. In this work, we present \u2026", "cited_by": "https://scholar.google.com/scholar?cites=16432671881024323436&as_sdt=2005&sciodt=0,5&hl=en", "related_articles": "https://scholar.google.com/scholar?q=related:bD8BAwOUDOQJ:scholar.google.com/&scioq=biodivers*+OR+%22genetic+diversity%22+OR+%22*omic+diversity%22+OR+%22phylogenetic+diversity%22+OR+%22population+diversity%22+OR+%22species+diversity%22+OR+%22ecosystem+diversity%22+OR+%22functional+diversity%22+OR+%22microbial+diversity%22+OR+%22soil+diversity%22+AND+%22Deep+Learning%22&hl=en&as_sdt=0,5&as_ylo=2015&as_yhi=2021", "all_article_versions": "https://scholar.google.com/scholar?cluster=16432671881024323436&hl=en&as_sdt=0,5&as_ylo=2015&as_yhi=2021"}, {"title": "[PDF][PDF] Reducing Manual Supervision Required for Biodiversity Monitoring with Self-Supervised Learning", "title_link": "https://biss.pensoft.net/article/74047/download/pdf/", "publication_info": "O Pantazis, G Brostow, K Jones\u2026\u00a0- Biodiversity Information\u00a0\u2026, 2021 - biss.pensoft.net", "snippet": "Recent years have ushered in a vast array of different types of low cost and reliable sensors \nthat are capable of capturing large quantities of audio and visual information from the \u2026", "cited_by": "https://scholar.google.com/scholar?q=related:CHCkbWlI6rEJ:scholar.google.com/&scioq=biodivers*+OR+%22genetic+diversity%22+OR+%22*omic+diversity%22+OR+%22phylogenetic+diversity%22+OR+%22population+diversity%22+OR+%22species+diversity%22+OR+%22ecosystem+diversity%22+OR+%22functional+diversity%22+OR+%22microbial+diversity%22+OR+%22soil+diversity%22+AND+%22Deep+Learning%22&hl=en&as_sdt=0,5&as_ylo=2015&as_yhi=2021", "related_articles": "https://scholar.google.com/scholar?cluster=12820138906911797256&hl=en&as_sdt=0,5&as_ylo=2015&as_yhi=2021", "all_article_versions": "https://scholar.google.com/scholar?cluster=12820138906911797256&hl=en&as_sdt=0,5&as_ylo=2015&as_yhi=2021"}, {"title": "Performance Analysis of Biomass Energy using Machine and Deep Learning Approaches", "title_link": "https://iopscience.iop.org/article/10.1088/1742-6596/2089/1/012003/meta", "publication_info": "S Sharma, P Khanra\u2026\u00a0- Journal of Physics\u00a0\u2026, 2021 - iopscience.iop.org", "snippet": "\u2026 hampering the biodiversity. Therefore, in this study Machine and Deep Learning algorithms \nare \u2026 Moreover, this work introduces number of Machine and Deep Learning approaches to \u2026", "cited_by": "https://scholar.google.com/scholar?q=related:LR8aYxhY5fMJ:scholar.google.com/&scioq=biodivers*+OR+%22genetic+diversity%22+OR+%22*omic+diversity%22+OR+%22phylogenetic+diversity%22+OR+%22population+diversity%22+OR+%22species+diversity%22+OR+%22ecosystem+diversity%22+OR+%22functional+diversity%22+OR+%22microbial+diversity%22+OR+%22soil+diversity%22+AND+%22Deep+Learning%22&hl=en&as_sdt=0,5&as_ylo=2015&as_yhi=2021", "related_articles": "https://scholar.google.com/scholar?cluster=17574549982648344365&hl=en&as_sdt=0,5&as_ylo=2015&as_yhi=2021", "all_article_versions": "https://scholar.google.com/scholar?cluster=17574549982648344365&hl=en&as_sdt=0,5&as_ylo=2015&as_yhi=2021"}, {"title": "Scaling vegetation dynamics: a metamodeling approach based on deep learning", "title_link": "https://scholarsarchive.byu.edu/iemssconference/2018/Stream-A/35/", "publication_info": "W Rammer, R Seidl - 2018 - scholarsarchive.byu.edu", "snippet": "\u2026 To tackle global issues such as climate change or biodiversity \u2026 Deep Learning is an emerging \nbranch of machine learning, \u2026 , total ecosystem carbon or biodiversity) are derived from PBM \u2026", "cited_by": "https://scholar.google.comjavascript:void(0)", "related_articles": "https://scholar.google.comhttps://scholar.googleusercontent.com/scholar?q=cache:SMjBJBxK5VcJ:scholar.google.com/+biodivers*+OR+%22genetic+diversity%22+OR+%22*omic+diversity%22+OR+%22phylogenetic+diversity%22+OR+%22population+diversity%22+OR+%22species+diversity%22+OR+%22ecosystem+diversity%22+OR+%22functional+diversity%22+OR+%22microbial+diversity%22+OR+%22soil+diversity%22+AND+%22Deep+Learning%22&hl=en&as_sdt=0,5&as_ylo=2015&as_yhi=2021", "all_article_versions": "https://scholar.google.comNone"}, {"title": "Learning from the deep with deep learning", "title_link": "https://proceedings.spp-online.org/article/view/799", "publication_info": "P Naval\u00a0- Proceedings of the Samahang Pisika ng\u00a0\u2026, 2018 - proceedings.spp-online.org", "snippet": "\u2026 , fish population density, and biomass estimation from underwater video sequences, and \npresent an integrated semi-automated fish visual census system for fish biodiversity monitoring \u2026", "cited_by": "https://scholar.google.com/scholar?cluster=11874924109351925869&hl=en&as_sdt=0,5&as_ylo=2015&as_yhi=2021", "related_articles": "https://scholar.google.comjavascript:void(0)", "all_article_versions": "https://scholar.google.com/scholar?cluster=11874924109351925869&hl=en&as_sdt=0,5&as_ylo=2015&as_yhi=2021"}, {"title": "Assessment of Landsat Based Deep-Learning Membership Analysis for Development of from\u2013to Change Time Series in the Prairie Region of Canada from 1984 to\u00a0\u2026", "title_link": "https://www.mdpi.com/993828", "publication_info": "D Pouliot, N Alavi, S Wilson, J Duffe, J Pasher\u2026\u00a0- Remote Sensing, 2021 - mdpi.com", "snippet": "\u2026 on wildlife populations and biodiversity, ultimately leading to \u2026 It employed a deep-learning \nconvolutional neural network to \u2026 Results showed that the deep-learning method produced the \u2026", "cited_by": "https://scholar.google.com/scholar?cites=8725951295748674716&as_sdt=2005&sciodt=0,5&hl=en", "related_articles": "https://scholar.google.com/scholar?q=related:nJR1rnjOGHkJ:scholar.google.com/&scioq=biodivers*+OR+%22genetic+diversity%22+OR+%22*omic+diversity%22+OR+%22phylogenetic+diversity%22+OR+%22population+diversity%22+OR+%22species+diversity%22+OR+%22ecosystem+diversity%22+OR+%22functional+diversity%22+OR+%22microbial+diversity%22+OR+%22soil+diversity%22+AND+%22Deep+Learning%22&hl=en&as_sdt=0,5&as_ylo=2015&as_yhi=2021", "all_article_versions": "https://scholar.google.com/scholar?cluster=8725951295748674716&hl=en&as_sdt=0,5&as_ylo=2015&as_yhi=2021"}, {"title": "[HTML][HTML] Application of Deep Learning to Automated Species Identification Systems", "title_link": "https://search.proquest.com/openview/fa32e9b3484e6c98db8f80382579aed7/1?pq-origsite=gscholar&cbl=18750&diss=y", "publication_info": "A Khalighifar - 2020 - search.proquest.com", "snippet": "\u2026 these tools by challenging an advanced deep-learning technique, TensorFlow Inception \nv3, \u2026 of global biodiversity. Here, I present an exploration of one advanced, deep-learning-based \u2026", "cited_by": "https://scholar.google.com/scholar?q=related:2BKTNb7D2mIJ:scholar.google.com/&scioq=biodivers*+OR+%22genetic+diversity%22+OR+%22*omic+diversity%22+OR+%22phylogenetic+diversity%22+OR+%22population+diversity%22+OR+%22species+diversity%22+OR+%22ecosystem+diversity%22+OR+%22functional+diversity%22+OR+%22microbial+diversity%22+OR+%22soil+diversity%22+AND+%22Deep+Learning%22&hl=en&as_sdt=0,5&as_ylo=2015&as_yhi=2021", "related_articles": "https://scholar.google.comjavascript:void(0)", "all_article_versions": "https://scholar.google.comNone"}, {"title": "[HTML][HTML] Deep convolutional neural networks to monitor coralligenous reefs: operationalizing biodiversity and ecological assessment", "title_link": "https://www.sciencedirect.com/science/article/pii/S1574954120300601", "publication_info": "G Marre, CDA Braga, D Ienco, S Luque, F Holon\u2026\u00a0- Ecological\u00a0\u2026, 2020 - Elsevier", "snippet": "\u2026 We trained LR models with different inputs, from the features learned by the deep learning \nmodel (output of the concatenation layer feeding the MLP; see Figure 6Error! Reference \u2026", "cited_by": "https://scholar.google.com/scholar?cites=546730184880280563&as_sdt=2005&sciodt=0,5&hl=en", "related_articles": "https://scholar.google.com/scholar?q=related:89PF2TRglgcJ:scholar.google.com/&scioq=biodivers*+OR+%22genetic+diversity%22+OR+%22*omic+diversity%22+OR+%22phylogenetic+diversity%22+OR+%22population+diversity%22+OR+%22species+diversity%22+OR+%22ecosystem+diversity%22+OR+%22functional+diversity%22+OR+%22microbial+diversity%22+OR+%22soil+diversity%22+AND+%22Deep+Learning%22&hl=en&as_sdt=0,5&as_ylo=2015&as_yhi=2021", "all_article_versions": "https://scholar.google.com/scholar?cluster=546730184880280563&hl=en&as_sdt=0,5&as_ylo=2015&as_yhi=2021"}, {"title": "Automatic detection of endangered species in video and satellite images using deep learning", "title_link": "https://upcommons.upc.edu/handle/2117/354384", "publication_info": "R Mart\u00edn Pinardel - 2020 - upcommons.upc.edu", "snippet": "\u2026 to work on processing techniques using Deep Learning (Convolutional Neural networks, \u2026 \nspecies and to give an adequate and rapid response to face the current biodiversity crisis. \u2026", "cited_by": "https://scholar.google.com/scholar?cluster=14524929723901338959&hl=en&as_sdt=0,5&as_ylo=2015&as_yhi=2021", "related_articles": "https://scholar.google.comjavascript:void(0)", "all_article_versions": "https://scholar.google.com/scholar?cluster=14524929723901338959&hl=en&as_sdt=0,5&as_ylo=2015&as_yhi=2021"}, {"title": "Automated Visual Large Scale Monitoring of Faunal Biodiversity", "title_link": "https://link.springer.com/article/10.1134/S1054661821030214", "publication_info": "B Radig, P Bodesheim, D Korsch, J Denzler\u2026\u00a0- Pattern Recognition and\u00a0\u2026, 2021 - Springer", "snippet": "\u2026 To make use of the additional depth information, we extend the Mask R-CNN [15] deep \nlearning instance segmentation architecture to D-Mask R-CNN [14]. In Mask R-CNN, color image \u2026", "cited_by": "https://scholar.google.com/scholar?cites=10276097662912390870&as_sdt=2005&sciodt=0,5&hl=en", "related_articles": "https://scholar.google.com/citations?user=bhpi3vgAAAAJ&hl=en&oi=sra", "all_article_versions": "https://scholar.google.com/scholar?cluster=10276097662912390870&hl=en&as_sdt=0,5&as_ylo=2015&as_yhi=2021"}, {"title": "[PDF][PDF] State of the Art in Computational Bioacoustics and Machine Learning: How far have we come?", "title_link": "https://biss.pensoft.net/article/37227/download/pdf/", "publication_info": "D Stowell\u00a0- Biodiversity Information Science and Standards, 2019 - biss.pensoft.net", "snippet": "\u2026 need to understand about deep learning? This contribution will \u2026 We will discuss which type \nof deep learning networks are \u2026 issues in integrating deep learning predictions with existing \u2026", "cited_by": "https://scholar.google.com/scholar?cites=17217566140466800173&as_sdt=2005&sciodt=0,5&hl=en", "related_articles": "https://scholar.google.com/scholar?q=related:LSZRoy4V8e4J:scholar.google.com/&scioq=biodivers*+OR+%22genetic+diversity%22+OR+%22*omic+diversity%22+OR+%22phylogenetic+diversity%22+OR+%22population+diversity%22+OR+%22species+diversity%22+OR+%22ecosystem+diversity%22+OR+%22functional+diversity%22+OR+%22microbial+diversity%22+OR+%22soil+diversity%22+AND+%22Deep+Learning%22&hl=en&as_sdt=0,5&as_ylo=2015&as_yhi=2021", "all_article_versions": "https://scholar.google.com/scholar?cluster=17217566140466800173&hl=en&as_sdt=0,5&as_ylo=2015&as_yhi=2021"}, {"title": "Fish recognition in underwater environments using deep learning and audio data", "title_link": "https://www.spiedigitallibrary.org/conference-proceedings-of-spie/11752/117520G/Fish-recognition-in-underwater-environments-using-deep-learning-and-audio/10.1117/12.2585991.short", "publication_info": "JF Laplante, MA Akhloufi\u2026\u00a0- Ocean Sensing and\u00a0\u2026, 2021 - spiedigitallibrary.org", "snippet": "\u2026 of marine biodiversity. As \u2026 biodiversity and that this index presents a better resolution than \nvisual identification by divers for the purpose of evaluating the effects on marine biodiversity \u2026", "cited_by": "https://scholar.google.com/scholar?q=related:zIN7mKWXu3AJ:scholar.google.com/&scioq=biodivers*+OR+%22genetic+diversity%22+OR+%22*omic+diversity%22+OR+%22phylogenetic+diversity%22+OR+%22population+diversity%22+OR+%22species+diversity%22+OR+%22ecosystem+diversity%22+OR+%22functional+diversity%22+OR+%22microbial+diversity%22+OR+%22soil+diversity%22+AND+%22Deep+Learning%22&hl=en&as_sdt=0,5&as_ylo=2015&as_yhi=2021", "related_articles": "https://scholar.google.com/scholar?cluster=8123253090376451020&hl=en&as_sdt=0,5&as_ylo=2015&as_yhi=2021", "all_article_versions": "https://scholar.google.com/scholar?cluster=8123253090376451020&hl=en&as_sdt=0,5&as_ylo=2015&as_yhi=2021"}, {"title": "The Role of Citizen Science and Deep Learning in Camera Trapping", "title_link": "https://www.mdpi.com/1271856", "publication_info": "M Adam, P Tom\u00e1\u0161ek, J Lehej\u010dek, J Trojan, T J\u016fnek\u00a0- Sustainability, 2021 - mdpi.com", "snippet": "\u2026 However, since every research project is done under different environmental conditions (geographical, \nbiodiversity region, weather conditions, image background, etc.), the proposed \u2026", "cited_by": "https://scholar.google.com/scholar?cites=9893348541968065543&as_sdt=2005&sciodt=0,5&hl=en", "related_articles": "https://scholar.google.com/scholar?q=related:B6Qi6xQ8TIkJ:scholar.google.com/&scioq=biodivers*+OR+%22genetic+diversity%22+OR+%22*omic+diversity%22+OR+%22phylogenetic+diversity%22+OR+%22population+diversity%22+OR+%22species+diversity%22+OR+%22ecosystem+diversity%22+OR+%22functional+diversity%22+OR+%22microbial+diversity%22+OR+%22soil+diversity%22+AND+%22Deep+Learning%22&hl=en&as_sdt=0,5&as_ylo=2015&as_yhi=2021", "all_article_versions": "https://scholar.google.com/scholar?cluster=9893348541968065543&hl=en&as_sdt=0,5&as_ylo=2015&as_yhi=2021"}, {"title": "Modelling the niches of wild and domesticated Ungulate species using deep learning", "title_link": "https://www.biorxiv.org/content/10.1101/744441.abstract", "publication_info": "M Rademaker, L Hogeweg, R Vos\u00a0- BioRxiv, 2019 - biorxiv.org", "snippet": "\u2026 Knowledge of global biodiversity remains limited by geographic and taxonomic sampling \u2026 \nHowever, the past two decades have seen a strong increase in the use of Deep Learning (DL) \u2026", "cited_by": "https://scholar.google.com/scholar?cites=2986605353762039855&as_sdt=2005&sciodt=0,5&hl=en", "related_articles": "https://scholar.google.com/scholar?q=related:LyhE276NcikJ:scholar.google.com/&scioq=biodivers*+OR+%22genetic+diversity%22+OR+%22*omic+diversity%22+OR+%22phylogenetic+diversity%22+OR+%22population+diversity%22+OR+%22species+diversity%22+OR+%22ecosystem+diversity%22+OR+%22functional+diversity%22+OR+%22microbial+diversity%22+OR+%22soil+diversity%22+AND+%22Deep+Learning%22&hl=en&as_sdt=0,5&as_ylo=2015&as_yhi=2021", "all_article_versions": "https://scholar.google.com/scholar?cluster=2986605353762039855&hl=en&as_sdt=0,5&as_ylo=2015&as_yhi=2021"}, {"title": "A novel model integrating deep learning for land use/cover change reconstruction: A case study of zhenlai county, northeast china", "title_link": "https://www.mdpi.com/852990", "publication_info": "Z Yubo, Y Zhuoran, Y Jiuchun, Y Yuanyuan\u2026\u00a0- Remote Sensing, 2020 - mdpi.com", "snippet": "\u2026 LUCC not only accelerates global warming but also causes widespread and irreversible \nloss of biodiversity. Therefore, LUCC reconstruction has important scientific and practical value \u2026", "cited_by": "https://scholar.google.com/scholar?cites=12006949410162956247&as_sdt=2005&sciodt=0,5&hl=en", "related_articles": "https://scholar.google.com/scholar?q=related:11fZfN9AoaYJ:scholar.google.com/&scioq=biodivers*+OR+%22genetic+diversity%22+OR+%22*omic+diversity%22+OR+%22phylogenetic+diversity%22+OR+%22population+diversity%22+OR+%22species+diversity%22+OR+%22ecosystem+diversity%22+OR+%22functional+diversity%22+OR+%22microbial+diversity%22+OR+%22soil+diversity%22+AND+%22Deep+Learning%22&hl=en&as_sdt=0,5&as_ylo=2015&as_yhi=2021", "all_article_versions": "https://scholar.google.com/scholar?cluster=12006949410162956247&hl=en&as_sdt=0,5&as_ylo=2015&as_yhi=2021"}, {"title": "Forest species classification of uav hyperspectral image using deep learning", "title_link": "https://ieeexplore.ieee.org/abstract/document/9327690/", "publication_info": "J Liang, P Li, H Zhao, L Han\u2026\u00a0- 2020 Chinese Automation\u00a0\u2026, 2020 - ieeexplore.ieee.org", "snippet": "Forest species classification is essential for surveying of forest resource, biodiversity \nresearch, and community structure. The tree species level classification can be achieved by \u2026", "cited_by": "https://scholar.google.com/scholar?cites=14908311169837230486&as_sdt=2005&sciodt=0,5&hl=en", "related_articles": "https://scholar.google.com/scholar?q=related:lukidwX25M4J:scholar.google.com/&scioq=biodivers*+OR+%22genetic+diversity%22+OR+%22*omic+diversity%22+OR+%22phylogenetic+diversity%22+OR+%22population+diversity%22+OR+%22species+diversity%22+OR+%22ecosystem+diversity%22+OR+%22functional+diversity%22+OR+%22microbial+diversity%22+OR+%22soil+diversity%22+AND+%22Deep+Learning%22&hl=en&as_sdt=0,5&as_ylo=2015&as_yhi=2021", "all_article_versions": "https://scholar.google.comNone"}, {"title": "Plant Species Identification from Leaf Images Using Deep Learning Models (CNN-LSTM Architecture)", "title_link": "https://www.ajol.info/index.php/tjfnc/article/view/217008", "publication_info": "J Banzi, T Abayo\u00a0- Tanzania Journal of Forestry and Nature Conservation, 2021 - ajol.info", "snippet": "\u2026 Species knowledge is important for biodiversity conservation. Identification of plants by \u2026 \nsimple leaves images of plants, through deep learning methodologies. Training of the models \u2026", "cited_by": "https://scholar.google.com/scholar?q=related:_jdoe5yCGCsJ:scholar.google.com/&scioq=biodivers*+OR+%22genetic+diversity%22+OR+%22*omic+diversity%22+OR+%22phylogenetic+diversity%22+OR+%22population+diversity%22+OR+%22species+diversity%22+OR+%22ecosystem+diversity%22+OR+%22functional+diversity%22+OR+%22microbial+diversity%22+OR+%22soil+diversity%22+AND+%22Deep+Learning%22&hl=en&as_sdt=0,5&as_ylo=2015&as_yhi=2021", "related_articles": "https://scholar.google.comjavascript:void(0)", "all_article_versions": "https://scholar.google.comNone"}, {"title": "An Adaptive Automatic Approach to Filtering Empty Images from Camera Traps Using a Deep Learning Model", "title_link": "https://wildlife.onlinelibrary.wiley.com/doi/abs/10.1002/wsb.1176", "publication_info": "DQ Yang, GP Ren, K Tan, ZP Huang\u2026\u00a0- Wildlife Society\u00a0\u2026, 2021 - Wiley Online Library", "snippet": "\u2026 Deep learning is a machine learning method that provides a \u2026 training images for training \ndeep learning models is labor \u2026 Our study explores an adaptive deep learning method to use \u2026", "cited_by": "https://scholar.google.com/scholar?cites=14919933620607102555&as_sdt=2005&sciodt=0,5&hl=en", "related_articles": "https://scholar.google.com/scholar?q=related:W66xKJRADs8J:scholar.google.com/&scioq=biodivers*+OR+%22genetic+diversity%22+OR+%22*omic+diversity%22+OR+%22phylogenetic+diversity%22+OR+%22population+diversity%22+OR+%22species+diversity%22+OR+%22ecosystem+diversity%22+OR+%22functional+diversity%22+OR+%22microbial+diversity%22+OR+%22soil+diversity%22+AND+%22Deep+Learning%22&hl=en&as_sdt=0,5&as_ylo=2015&as_yhi=2021", "all_article_versions": "https://scholar.google.comNone"}, {"title": "[PDF][PDF] A Portuguese Flora Identification Tool Using Deep Learning", "title_link": "https://repositorio-aberto.up.pt/bitstream/10216/130189/2/429763.pdf", "publication_info": "M\u00c2R Marques - 2020 - repositorio-aberto.up.pt", "snippet": "\u2026 are part of the biodiversity that fills this world with unique places and landscapes. Biodiversity \ncan be \u2026 We started by gathering information regarding the use of deep learning for image \u2026", "cited_by": "https://scholar.google.com/scholar?q=related:UCrMZJ0dEtoJ:scholar.google.com/&scioq=biodivers*+OR+%22genetic+diversity%22+OR+%22*omic+diversity%22+OR+%22phylogenetic+diversity%22+OR+%22population+diversity%22+OR+%22species+diversity%22+OR+%22ecosystem+diversity%22+OR+%22functional+diversity%22+OR+%22microbial+diversity%22+OR+%22soil+diversity%22+AND+%22Deep+Learning%22&hl=en&as_sdt=0,5&as_ylo=2015&as_yhi=2021", "related_articles": "https://scholar.google.comjavascript:void(0)", "all_article_versions": "https://scholar.google.comNone"}, {"title": "Detection of insect health with deep learning on near-infrared sensor data", "title_link": "https://www.biorxiv.org/content/10.1101/2021.11.15.468635.abstract", "publication_info": "E Bick, S Edwards, H Henrik\u00a0- bioRxiv, 2021 - biorxiv.org", "snippet": "\u2026 Here we show that deep learning in trained convolutional neural networks in conjunction \u2026 \nbiodiversity and the rapid assessment of disease carrying individuals in vector populations. \u2026", "cited_by": "https://scholar.google.com/scholar?q=related:UQySlqrWldQJ:scholar.google.com/&scioq=biodivers*+OR+%22genetic+diversity%22+OR+%22*omic+diversity%22+OR+%22phylogenetic+diversity%22+OR+%22population+diversity%22+OR+%22species+diversity%22+OR+%22ecosystem+diversity%22+OR+%22functional+diversity%22+OR+%22microbial+diversity%22+OR+%22soil+diversity%22+AND+%22Deep+Learning%22&hl=en&as_sdt=0,5&as_ylo=2015&as_yhi=2021", "related_articles": "https://scholar.google.com/scholar?cluster=15318385735729548369&hl=en&as_sdt=0,5&as_ylo=2015&as_yhi=2021", "all_article_versions": "https://scholar.google.com/scholar?cluster=15318385735729548369&hl=en&as_sdt=0,5&as_ylo=2015&as_yhi=2021"}, {"title": "A deep learning algorithm for automatic identification of coral reef fish species on images", "title_link": "https://hal.archives-ouvertes.fr/lirmm-01883997/", "publication_info": "S Villon, D Mouillot, M Chaumont\u2026\u00a0- \u2026\u00a0Marine Biodiversity, 2018 - hal.archives-ouvertes.fr", "snippet": "One of the current challenges of marine ecology is to monitor biodiversity accurately and \nefficiently at large spatial scale and at high frequency. Therefore, underwater surveys based on \u2026", "cited_by": "https://scholar.google.com/scholar?cluster=2624836110121621968&hl=en&as_sdt=0,5&as_ylo=2015&as_yhi=2021", "related_articles": "https://scholar.google.comjavascript:void(0)", "all_article_versions": "https://scholar.google.com/scholar?cluster=2624836110121621968&hl=en&as_sdt=0,5&as_ylo=2015&as_yhi=2021"}, {"title": "Cyber-physical system for environmental monitoring based on deep learning", "title_link": "https://idus.us.es/handle/11441/111399", "publication_info": "IL Monedero Goicoechea\u2026\u00a0- Sensors, 21 (11)\u00a0\u2026, 2021 - idus.us.es", "snippet": "\u2026 This paper proposes a deep learning classification sound system for execution over CPS. \u2026 \nbiological acoustic targets as well as analyzing biodiversity indices in the natural environment. \u2026", "cited_by": "https://scholar.google.com/scholar?q=related:HJ6SOOXYDNIJ:scholar.google.com/&scioq=biodivers*+OR+%22genetic+diversity%22+OR+%22*omic+diversity%22+OR+%22phylogenetic+diversity%22+OR+%22population+diversity%22+OR+%22species+diversity%22+OR+%22ecosystem+diversity%22+OR+%22functional+diversity%22+OR+%22microbial+diversity%22+OR+%22soil+diversity%22+AND+%22Deep+Learning%22&hl=en&as_sdt=0,5&as_ylo=2015&as_yhi=2021", "related_articles": "https://scholar.google.comjavascript:void(0)", "all_article_versions": "https://scholar.google.comNone"}, {"title": "[HTML][HTML] Automatic underwater fish species classification with limited data using few-shot learning", "title_link": "https://www.sciencedirect.com/science/article/pii/S1574954121001114", "publication_info": "S Villon, C Iovan, M Mangeas, T Claverie, D Mouillot\u2026\u00a0- Ecological\u00a0\u2026, 2021 - Elsevier", "snippet": "\u2026 used to monitor marine biodiversity, and the \u2026 deep-learning methods to identify coral reef \nfish species on images. More specifically, we aim to determine how well a classic deep learning \u2026", "cited_by": "https://scholar.google.com/scholar?cites=8333483487732642243&as_sdt=2005&sciodt=0,5&hl=en", "related_articles": "https://scholar.google.com/citations?user=MPSC3VgAAAAJ&hl=en&oi=sra", "all_article_versions": "https://scholar.google.com/scholar?cluster=8333483487732642243&hl=en&as_sdt=0,5&as_ylo=2015&as_yhi=2021"}, {"title": "[HTML][HTML] Marine Data Prediction: An Evaluation of Machine Learning, Deep Learning, and Statistical Predictive Models", "title_link": "https://search.proquest.com/openview/6d2db77ab33f58450988f1d269a26daf/1?pq-origsite=gscholar&cbl=237303", "publication_info": "A Ahmed, A Fathalla, S Ahmad\u2026\u00a0- Computational\u00a0\u2026, 2021 - search.proquest.com", "snippet": "\u2026 data such as sea surface temperature (SST) and Significant Wave Height (SWH) is a vital \ntask in a variety of disciplines, including marine activities, deep-sea, and marine biodiversity \u2026", "cited_by": "https://scholar.google.com/scholar?q=related:JSMB_xyLMWAJ:scholar.google.com/&scioq=biodivers*+OR+%22genetic+diversity%22+OR+%22*omic+diversity%22+OR+%22phylogenetic+diversity%22+OR+%22population+diversity%22+OR+%22species+diversity%22+OR+%22ecosystem+diversity%22+OR+%22functional+diversity%22+OR+%22microbial+diversity%22+OR+%22soil+diversity%22+AND+%22Deep+Learning%22&hl=en&as_sdt=0,5&as_ylo=2015&as_yhi=2021", "related_articles": "https://scholar.google.comjavascript:void(0)", "all_article_versions": "https://scholar.google.comNone"}, {"title": "Ensemble Deep Learning Models for Fine-grained Plant Species Identification", "title_link": "https://ieeexplore.ieee.org/abstract/document/9718387/", "publication_info": "OA Malik, M Faisal, BR Hussein\u00a0- 2021 IEEE Asia-Pacific\u00a0\u2026, 2021 - ieeexplore.ieee.org", "snippet": "\u2026 Plant species identification has an important role in the preservation of biodiversity as \nwell as the discovery of new species. The manual process of plant species identification is \u2026", "cited_by": "https://scholar.google.com/scholar?q=related:4CFIS4Ha6qoJ:scholar.google.com/&scioq=biodivers*+OR+%22genetic+diversity%22+OR+%22*omic+diversity%22+OR+%22phylogenetic+diversity%22+OR+%22population+diversity%22+OR+%22species+diversity%22+OR+%22ecosystem+diversity%22+OR+%22functional+diversity%22+OR+%22microbial+diversity%22+OR+%22soil+diversity%22+AND+%22Deep+Learning%22&hl=en&as_sdt=0,5&as_ylo=2015&as_yhi=2021", "related_articles": "https://scholar.google.com/scholar?cluster=12315896379846697440&hl=en&as_sdt=0,5&as_ylo=2015&as_yhi=2021", "all_article_versions": "https://scholar.google.com/scholar?cluster=12315896379846697440&hl=en&as_sdt=0,5&as_ylo=2015&as_yhi=2021"}, {"title": "[PDF][PDF] Deep learning for weed identification based on seed images", "title_link": "https://biss.pensoft.net/article/25749/download/pdf/", "publication_info": "F Pando, I Heredia, C Aedo, M Velayos Rodr\u00edguez\u2026 - 2018 - biss.pensoft.net", "snippet": "Reliable plant species identification from seeds is intrinsically difficult due to the scarcity of \nfeatures and because it requires specialized expertise that is becoming increasingly rarer, as \u2026", "cited_by": "https://scholar.google.com/scholar?cites=14004972763835922432&as_sdt=2005&sciodt=0,5&hl=en", "related_articles": "https://scholar.google.com/scholar?q=related:APh19YaoW8IJ:scholar.google.com/&scioq=biodivers*+OR+%22genetic+diversity%22+OR+%22*omic+diversity%22+OR+%22phylogenetic+diversity%22+OR+%22population+diversity%22+OR+%22species+diversity%22+OR+%22ecosystem+diversity%22+OR+%22functional+diversity%22+OR+%22microbial+diversity%22+OR+%22soil+diversity%22+AND+%22Deep+Learning%22&hl=en&as_sdt=0,5&as_ylo=2015&as_yhi=2021", "all_article_versions": "https://scholar.google.com/scholar?cluster=14004972763835922432&hl=en&as_sdt=0,5&as_ylo=2015&as_yhi=2021"}, {"title": "[PDF][PDF] CLASSIFICATION OF AERIAL CACTUS FOR CONSERVING BIODIVERSITY HOTSPOT ZONES USING DEEP CONVOLUTIONAL NEURAL NETWORK VGG16", "title_link": "http://103.47.12.35/bitstream/handle/1/1773/1613101843_VISHAL%20YADAV_FinalProjectReport%20-%20Vishal%20Yadav.pdf?sequence=1&isAllowed=y", "publication_info": "V YADAV - 2021 - 103.47.12.35", "snippet": "\u2026 So our aim is to identify this biodiversity ecosystem by using automated surveillance and \u2026 \ndeep learning based identification of cactus and other biodiversity vegetables latest works. \u2026", "cited_by": "https://scholar.google.com/scholar?q=related:tgHU1a6vmx8J:scholar.google.com/&scioq=biodivers*+OR+%22genetic+diversity%22+OR+%22*omic+diversity%22+OR+%22phylogenetic+diversity%22+OR+%22population+diversity%22+OR+%22species+diversity%22+OR+%22ecosystem+diversity%22+OR+%22functional+diversity%22+OR+%22microbial+diversity%22+OR+%22soil+diversity%22+AND+%22Deep+Learning%22&hl=en&as_sdt=0,5&as_ylo=2015&as_yhi=2021", "related_articles": "https://scholar.google.com/scholar?cluster=2277607202012529078&hl=en&as_sdt=0,5&as_ylo=2015&as_yhi=2021", "all_article_versions": "https://scholar.google.com/scholar?cluster=2277607202012529078&hl=en&as_sdt=0,5&as_ylo=2015&as_yhi=2021"}, {"title": "Deep learning algorithms improve automated identification of Chagas disease vectors", "title_link": "https://academic.oup.com/jme/article-abstract/56/5/1404/5498005", "publication_info": "A Khalighifar, E Komp, JM Ramsey\u2026\u00a0- Journal of medical\u00a0\u2026, 2019 - academic.oup.com", "snippet": "\u2026 The purpose of this study was to test whether deep learning techniques can improve abilities \n\u2026 identification capabilities in medical entomology, and more broadly in biodiversity science. \u2026", "cited_by": "https://scholar.google.com/scholar?cites=17463825076801926363&as_sdt=2005&sciodt=0,5&hl=en", "related_articles": "https://scholar.google.com/scholar?q=related:23RWSmH4W_IJ:scholar.google.com/&scioq=biodivers*+OR+%22genetic+diversity%22+OR+%22*omic+diversity%22+OR+%22phylogenetic+diversity%22+OR+%22population+diversity%22+OR+%22species+diversity%22+OR+%22ecosystem+diversity%22+OR+%22functional+diversity%22+OR+%22microbial+diversity%22+OR+%22soil+diversity%22+AND+%22Deep+Learning%22&hl=en&as_sdt=0,5&as_ylo=2015&as_yhi=2021", "all_article_versions": "https://scholar.google.com/scholar?cluster=17463825076801926363&hl=en&as_sdt=0,5&as_ylo=2015&as_yhi=2021"}, {"title": "Classical Machine Learning and Deep Learning Approaches for Global 10m Land Cover", "title_link": "https://ui.adsabs.harvard.edu/abs/2021AGUFMGC43D..03B/abstract", "publication_info": "T Birch, F Stolle, R Van De Kerchove\u2026\u00a0- AGU Fall Meeting\u00a0\u2026, 2021 - ui.adsabs.harvard.edu", "snippet": "\u2026 observation data, alongside Dynamic World, a deep learning neural net approach to a near \nreal-\u2026 of areas including biodiversity, food security, carbon assessment and climate modeling. \u2026", "cited_by": "https://scholar.google.comjavascript:void(0)", "related_articles": "https://scholar.google.comjavascript:void(0)", "all_article_versions": "https://scholar.google.comNone"}, {"title": "Label-free imaging flow cytometry for phenotypic analysis of microalgae populations using deep learning", "title_link": "https://opg.optica.org/abstract.cfm?uri=FiO-2021-FM3D.4", "publication_info": "\u00c7 I\u015f\u0131l, K de Haan, Z G\u04e7r\u04e7cs, HC Koydemir\u2026\u00a0- Frontiers in\u00a0\u2026, 2021 - opg.optica.org", "snippet": "\u2026 about the long-term effects of pollution on biodiversity in the marine environment [1]. \u2026 \nThe second method is a deep learning-based classification algorithm that identifies different \u2026", "cited_by": "https://scholar.google.com/scholar?q=related:rEZGHA8SPq4J:scholar.google.com/&scioq=biodivers*+OR+%22genetic+diversity%22+OR+%22*omic+diversity%22+OR+%22phylogenetic+diversity%22+OR+%22population+diversity%22+OR+%22species+diversity%22+OR+%22ecosystem+diversity%22+OR+%22functional+diversity%22+OR+%22microbial+diversity%22+OR+%22soil+diversity%22+AND+%22Deep+Learning%22&hl=en&as_sdt=0,5&as_ylo=2015&as_yhi=2021", "related_articles": "https://scholar.google.comjavascript:void(0)", "all_article_versions": "https://scholar.google.comNone"}, {"title": "Forestnet: Classifying drivers of deforestation in indonesia using deep learning on satellite imagery", "title_link": "https://arxiv.org/abs/2011.05479", "publication_info": "J Irvin, H Sheng, N Ramachandran\u2026\u00a0- arXiv preprint arXiv\u00a0\u2026, 2020 - arxiv.org", "snippet": "\u2026 The preservation of forests is crucial for preventing loss of biodiversity, managing air and \u2026 \nimagery coupled with advancements in deep learning methods present opportunities to \u2026", "cited_by": "https://scholar.google.com/scholar?cites=16153228571326831856&as_sdt=2005&sciodt=0,5&hl=en", "related_articles": "https://scholar.google.com/scholar?q=related:8FygWc3LK-AJ:scholar.google.com/&scioq=biodivers*+OR+%22genetic+diversity%22+OR+%22*omic+diversity%22+OR+%22phylogenetic+diversity%22+OR+%22population+diversity%22+OR+%22species+diversity%22+OR+%22ecosystem+diversity%22+OR+%22functional+diversity%22+OR+%22microbial+diversity%22+OR+%22soil+diversity%22+AND+%22Deep+Learning%22&hl=en&as_sdt=0,5&as_ylo=2015&as_yhi=2021", "all_article_versions": "https://scholar.google.com/scholar?cluster=16153228571326831856&hl=en&as_sdt=0,5&as_ylo=2015&as_yhi=2021"}, {"title": "AUTOMATIC FISH DETECTION FROM DIFFERENT MARINE ENVIRONMENTS VIDEO USING DEEP LEARNING.", "title_link": "https://search.ebscohost.com/login.aspx?direct=true&profile=ehost&scope=site&authtype=crawler&jrnl=16821750&AN=156194412&h=33DDAAJoNAqD6eEOu6QJlocgNeWDeQ5e%2B8xJtQiwQLVTgbahfWh9NJ6Wl3hwbSAvDUU8ypCD8dh%2Fjq1QDqyM3w%3D%3D&crl=c", "publication_info": "A Loulidi, R Houssa, L Buhl-Mortensen\u2026\u00a0- \u2026\u00a0Archives of the\u00a0\u2026, 2021 - search.ebscohost.com", "snippet": "\u2026 The marine environment provides many ecosystems that support habitats biodiversity. \u2026 \nThe current study evaluates the possibility of using deep learning methods in particular the \u2026", "cited_by": "https://scholar.google.com/scholar?cluster=1302199903111725904&hl=en&as_sdt=0,5&as_ylo=2015&as_yhi=2021", "related_articles": "https://scholar.google.comjavascript:void(0)", "all_article_versions": "https://scholar.google.com/scholar?cluster=1302199903111725904&hl=en&as_sdt=0,5&as_ylo=2015&as_yhi=2021"}, {"title": "[PDF][PDF] THE EFFECT OF BACKGROUND ON ADeep LEARNING MODEL IN IDENTIFYING IMAGES OF BUTTERFLY SPECIES", "title_link": "https://www.academia.edu/download/58604625/8119elelij01.pdf", "publication_info": "T Xi, J Wang, Y Han, T Wang, L Ji - academia.edu", "snippet": "\u2026 The biodiversity of Lepidoptera plays an vital role in \u2026 In this paper, we propose a deep \nlearning method with improved \u2026 amount of data to train deep learning models, which could have \u2026", "cited_by": "https://scholar.google.com/scholar?q=related:NGArpr-hVLsJ:scholar.google.com/&scioq=biodivers*+OR+%22genetic+diversity%22+OR+%22*omic+diversity%22+OR+%22phylogenetic+diversity%22+OR+%22population+diversity%22+OR+%22species+diversity%22+OR+%22ecosystem+diversity%22+OR+%22functional+diversity%22+OR+%22microbial+diversity%22+OR+%22soil+diversity%22+AND+%22Deep+Learning%22&hl=en&as_sdt=0,5&as_ylo=2015&as_yhi=2021", "related_articles": "https://scholar.google.com/scholar?cluster=13498591827634905140&hl=en&as_sdt=0,5&as_ylo=2015&as_yhi=2021", "all_article_versions": "https://scholar.google.com/scholar?cluster=13498591827634905140&hl=en&as_sdt=0,5&as_ylo=2015&as_yhi=2021"}, {"title": "Wildlife Insights: A platform to understand and share biodiversity information from in-situ passive sensors", "title_link": "https://ui.adsabs.harvard.edu/abs/2020AGUFMB071...09A/abstract", "publication_info": "JA Ahumada, T Birch\u00a0- AGU Fall Meeting Abstracts, 2020 - ui.adsabs.harvard.edu", "snippet": "\u2026 Without these tools, biodiversity managers and other \u2026 , including novel integration of deep \nlearning models for species \u2026 risks of publishing shared biodiversity data and a framework to \u2026", "cited_by": "https://scholar.google.com/scholar?cluster=14905570976008386892&hl=en&as_sdt=0,5&as_ylo=2015&as_yhi=2021", "related_articles": "https://scholar.google.comjavascript:void(0)", "all_article_versions": "https://scholar.google.com/scholar?cluster=14905570976008386892&hl=en&as_sdt=0,5&as_ylo=2015&as_yhi=2021"}, {"title": "[PDF][PDF] Implementation of Stacked Autoencoder with RBM for Predicting and Monitoring Aquatic Biodiversity", "title_link": "https://www.researchgate.net/profile/Murugan-Venkatachalam-3/publication/342360755_Implementation_of_Stacked_Autoencoder_with_RBM_for_Predicting_and_Monitoring_Aquatic_Biodiversity/links/6197d4af61f0987720b4c380/Implementation-of-Stacked-Autoencoder-with-RBM-for-Predicting-and-Monitoring-Aquatic-Biodiversity.pdf", "publication_info": "V Murugan, JJ Emilyn, M Prabu - researchgate.net", "snippet": "\u2026 Aquatic biodiversity depends on water quality parameters for survival. Our research focuses \n\u2026 the management of aquatic biodiversity and water quality. Deep learning with its unique self\u2026", "cited_by": "https://scholar.google.com/scholar?q=related:Z1xUDW2yfPcJ:scholar.google.com/&scioq=biodivers*+OR+%22genetic+diversity%22+OR+%22*omic+diversity%22+OR+%22phylogenetic+diversity%22+OR+%22population+diversity%22+OR+%22species+diversity%22+OR+%22ecosystem+diversity%22+OR+%22functional+diversity%22+OR+%22microbial+diversity%22+OR+%22soil+diversity%22+AND+%22Deep+Learning%22&hl=en&as_sdt=0,5&as_ylo=2015&as_yhi=2021", "related_articles": "https://scholar.google.comjavascript:void(0)", "all_article_versions": "https://scholar.google.comNone"}, {"title": "AI recognition of infrared camera image of wild animals based on deep learning: Northeast Tiger and Leopard National Park for example", "title_link": "http://www.mammal.cn/EN/abstract/abstract3330.shtml", "publication_info": "G Yinan, TAN Mengyu, W Zhen, Z Guojing\u2026\u00a0- Acta Theriologica\u00a0\u2026, 2019 - mammal.cn", "snippet": "\u2026 to meet the demand of fast automatic identification, this study, using Northeast Tiger and \nLeopard National Park as an example, is to explore the practicability of using deep learning, \u2026", "cited_by": "https://scholar.google.com/scholar?cites=9296751365161337216&as_sdt=2005&sciodt=0,5&hl=en", "related_articles": "https://scholar.google.com/scholar?q=related:gMGRPRyyBIEJ:scholar.google.com/&scioq=biodivers*+OR+%22genetic+diversity%22+OR+%22*omic+diversity%22+OR+%22phylogenetic+diversity%22+OR+%22population+diversity%22+OR+%22species+diversity%22+OR+%22ecosystem+diversity%22+OR+%22functional+diversity%22+OR+%22microbial+diversity%22+OR+%22soil+diversity%22+AND+%22Deep+Learning%22&hl=en&as_sdt=0,5&as_ylo=2015&as_yhi=2021", "all_article_versions": "https://scholar.google.com/scholar?cluster=9296751365161337216&hl=en&as_sdt=0,5&as_ylo=2015&as_yhi=2021"}, {"title": "Detection of Seashore Debris with Fixed Camera Images using Computer Vision and Deep learning", "title_link": "https://ieeexplore.ieee.org/abstract/document/9651572/", "publication_info": "A Kankane, D Kang\u00a0- 2021 6th International Conference on\u00a0\u2026, 2021 - ieeexplore.ieee.org", "snippet": "\u2026 Abstract\u2014Marine debris is impacting coastal landscapes majorly by affecting biodiversity, \nimpairing recreational uses, causing losses to fishing industries, maritime industries, etc. In \u2026", "cited_by": "https://scholar.google.com/scholar?q=related:dWPLt3YIqE0J:scholar.google.com/&scioq=biodivers*+OR+%22genetic+diversity%22+OR+%22*omic+diversity%22+OR+%22phylogenetic+diversity%22+OR+%22population+diversity%22+OR+%22species+diversity%22+OR+%22ecosystem+diversity%22+OR+%22functional+diversity%22+OR+%22microbial+diversity%22+OR+%22soil+diversity%22+AND+%22Deep+Learning%22&hl=en&as_sdt=0,5&as_ylo=2015&as_yhi=2021", "related_articles": "https://scholar.google.comjavascript:void(0)", "all_article_versions": "https://scholar.google.comNone"}, {"title": "Automatic detection of endangered species in video and satellite images using deep learning", "title_link": "https://upcommons.upc.edu/handle/2117/347191", "publication_info": "D Torres Cirina - 2021 - upcommons.upc.edu", "snippet": "\u2026 A work on processing techniques using Deep Learning (Convolutional Neural Networks) to \n\u2026 adequate and rapid response to face the current biodiversity crisis. For this project there isn\u2019t \u2026", "cited_by": "https://scholar.google.comjavascript:void(0)", "related_articles": "https://scholar.google.comhttps://scholar.googleusercontent.com/scholar?q=cache:d3tGaMe1eUMJ:scholar.google.com/+biodivers*+OR+%22genetic+diversity%22+OR+%22*omic+diversity%22+OR+%22phylogenetic+diversity%22+OR+%22population+diversity%22+OR+%22species+diversity%22+OR+%22ecosystem+diversity%22+OR+%22functional+diversity%22+OR+%22microbial+diversity%22+OR+%22soil+diversity%22+AND+%22Deep+Learning%22&hl=en&as_sdt=0,5&as_ylo=2015&as_yhi=2021", "all_article_versions": "https://scholar.google.comNone"}, {"title": "[HTML][HTML] How deep learning extracts and learns leaf features for plant classification", "title_link": "https://www.sciencedirect.com/science/article/pii/S003132031730198X", "publication_info": "SH Lee, CS Chan, SJ Mayo, P Remagnino\u00a0- Pattern Recognition, 2017 - Elsevier", "snippet": "\u2026 Our paper begins with an introduction to deep learning. Next, we \u2026 Then, we introduce the \nidea of deep learning for automatic \u2026 High resolution satellite imagery for tropical biodiversity \u2026", "cited_by": "https://scholar.google.com/scholar?cites=17838286771324908958&as_sdt=2005&sciodt=0,5&hl=en", "related_articles": "https://scholar.google.com/citations?user=P5OQ_9EAAAAJ&hl=en&oi=sra", "all_article_versions": "https://scholar.google.com/scholar?cluster=17838286771324908958&hl=en&as_sdt=0,5&as_ylo=2015&as_yhi=2021"}, {"title": "An OCR Post-Correction Approach Using Deep Learning for Processing Medical Reports", "title_link": "https://ieeexplore.ieee.org/abstract/document/9448197/", "publication_info": "S Karthikeyan, AGS de Herrera\u2026\u00a0- IEEE Transactions on\u00a0\u2026, 2021 - ieeexplore.ieee.org", "snippet": "\u2026 Recent advancements in the field of Machine learning and deep learning has provided \u2026 \nmodel, it is also evaluated on the publicly available Mining Biodiversity (MiBio) dataset [37]. \u2026", "cited_by": "https://scholar.google.com/scholar?cites=4528141313479756857&as_sdt=2005&sciodt=0,5&hl=en", "related_articles": "https://scholar.google.com/scholar?q=related:OUy7kogw1z4J:scholar.google.com/&scioq=biodivers*+OR+%22genetic+diversity%22+OR+%22*omic+diversity%22+OR+%22phylogenetic+diversity%22+OR+%22population+diversity%22+OR+%22species+diversity%22+OR+%22ecosystem+diversity%22+OR+%22functional+diversity%22+OR+%22microbial+diversity%22+OR+%22soil+diversity%22+AND+%22Deep+Learning%22&hl=en&as_sdt=0,5&as_ylo=2015&as_yhi=2021", "all_article_versions": "https://scholar.google.com/scholar?cluster=4528141313479756857&hl=en&as_sdt=0,5&as_ylo=2015&as_yhi=2021"}, {"title": "Application of deep learning in ecological resource research: Theories, methods, and challenges", "title_link": "https://link.springer.com/article/10.1007/s11430-019-9584-9", "publication_info": "Q Guo, S Jin, M Li, Q Yang, K Xu, Y Ju, J Zhang\u2026\u00a0- Science China Earth\u00a0\u2026, 2020 - Springer", "snippet": "\u2026 of deep learning in the field of ecological resource research, here, we first introduce the \nrelationship between deep learning \u2026 Second, applications of deep learning in classification and \u2026", "cited_by": "https://scholar.google.com/scholar?cites=13301315720097715951&as_sdt=2005&sciodt=0,5&hl=en", "related_articles": "https://scholar.google.com/scholar?q=related:71a-jSzEl7gJ:scholar.google.com/&scioq=biodivers*+OR+%22genetic+diversity%22+OR+%22*omic+diversity%22+OR+%22phylogenetic+diversity%22+OR+%22population+diversity%22+OR+%22species+diversity%22+OR+%22ecosystem+diversity%22+OR+%22functional+diversity%22+OR+%22microbial+diversity%22+OR+%22soil+diversity%22+AND+%22Deep+Learning%22&hl=en&as_sdt=0,5&as_ylo=2015&as_yhi=2021", "all_article_versions": "https://scholar.google.com/scholar?cluster=13301315720097715951&hl=en&as_sdt=0,5&as_ylo=2015&as_yhi=2021"}, {"title": "Detection of mulberry ripeness stages using deep learning models", "title_link": "https://ieeexplore.ieee.org/abstract/document/9481231/", "publication_info": "SHM Ashtiani, S Javanmardi, M Jahanbanifard\u2026\u00a0- IEEE\u00a0\u2026, 2021 - ieeexplore.ieee.org", "snippet": "\u2026 He is currently working as a Guest Researcher at the Naturalis Biodiversity Center, Leiden. \nHis research interests include artificial intelligence, machine learning, computer vision, and \u2026", "cited_by": "https://scholar.google.com/scholar?cites=7422954167309968342&as_sdt=2005&sciodt=0,5&hl=en", "related_articles": "https://scholar.google.com/scholar?q=related:1iOElnyhA2cJ:scholar.google.com/&scioq=biodivers*+OR+%22genetic+diversity%22+OR+%22*omic+diversity%22+OR+%22phylogenetic+diversity%22+OR+%22population+diversity%22+OR+%22species+diversity%22+OR+%22ecosystem+diversity%22+OR+%22functional+diversity%22+OR+%22microbial+diversity%22+OR+%22soil+diversity%22+AND+%22Deep+Learning%22&hl=en&as_sdt=0,5&as_ylo=2015&as_yhi=2021", "all_article_versions": "https://scholar.google.com/scholar?cluster=7422954167309968342&hl=en&as_sdt=0,5&as_ylo=2015&as_yhi=2021"}, {"title": "[HTML][HTML] Deep-learning based high-resolution mapping shows woody vegetation densification in greater Maasai Mara ecosystem", "title_link": "https://www.sciencedirect.com/science/article/pii/S0034425720303230", "publication_info": "W Li, R Buitenwerf, M Munk, PK B\u00f8cher\u2026\u00a0- Remote Sensing of\u00a0\u2026, 2020 - Elsevier", "snippet": "\u2026 They are globally important ecosystems for biodiversity and the livelihoods of millions of \npeople. Despite their importance, savannas are under large pressures due to increasing \u2026", "cited_by": "https://scholar.google.com/scholar?cites=10546293011597647161&as_sdt=2005&sciodt=0,5&hl=en", "related_articles": "https://scholar.google.com/citations?user=p-hJnQsAAAAJ&hl=en&oi=sra", "all_article_versions": "https://scholar.google.com/scholar?cluster=10546293011597647161&hl=en&as_sdt=0,5&as_ylo=2015&as_yhi=2021"}, {"title": "Predicting the Dynamics of Forest Fire Spread from Satellite Imaging Using Deep Learning", "title_link": "https://ieeexplore.ieee.org/abstract/document/9155734/", "publication_info": "R Jindal, AK Kunwar, A Kaur\u2026\u00a0- \u2026\u00a0on Electronics and\u00a0\u2026, 2020 - ieeexplore.ieee.org", "snippet": "\u2026 These fires present a challenge to the invaluable forest resources and the natural ecosystem \nof plants and animals, gravely upsetting the biodiversity and ecology of a region. Wildfires \u2026", "cited_by": "https://scholar.google.com/scholar?q=related:XlJm67bWlYUJ:scholar.google.com/&scioq=biodivers*+OR+%22genetic+diversity%22+OR+%22*omic+diversity%22+OR+%22phylogenetic+diversity%22+OR+%22population+diversity%22+OR+%22species+diversity%22+OR+%22ecosystem+diversity%22+OR+%22functional+diversity%22+OR+%22microbial+diversity%22+OR+%22soil+diversity%22+AND+%22Deep+Learning%22&hl=en&as_sdt=0,5&as_ylo=2015&as_yhi=2021", "related_articles": "https://scholar.google.comjavascript:void(0)", "all_article_versions": "https://scholar.google.comNone"}, {"title": "Fish species classification in unconstrained underwater environments based on deep learning", "title_link": "https://aslopubs.onlinelibrary.wiley.com/doi/abs/10.1002/lom3.10113", "publication_info": "A Salman, A Jalal, F Shafait, A Mian\u2026\u00a0- Limnology and\u00a0\u2026, 2016 - Wiley Online Library", "snippet": "\u2026 The videos span a time period of 5 yr of monitoring the marine ecosystem of Taiwan coral \nreefs, one of the largest fish biodiversity environments in the world with more than 3000 \u2026", "cited_by": "https://scholar.google.com/scholar?cites=2070474350204300526&as_sdt=2005&sciodt=0,5&hl=en", "related_articles": "https://scholar.google.com/citations?user=X589yaIAAAAJ&hl=en&oi=sra", "all_article_versions": "https://scholar.google.com/scholar?cluster=2070474350204300526&hl=en&as_sdt=0,5&as_ylo=2015&as_yhi=2021"}, {"title": "[HTML][HTML] Diverse ocean noise classification using deep learning", "title_link": "https://www.sciencedirect.com/science/article/pii/S0003682X21002358", "publication_info": "B Mishachandar, S Vairamuthu\u00a0- Applied Acoustics, 2021 - Elsevier", "snippet": "\u2026 CNN is an extensively preferred choice of a deep learning model to perform acoustic tasks \nlike \u2026 This paper aims to cover a deep learning- based automatic ocean noise classification \u2026", "cited_by": "https://scholar.google.com/scholar?cites=11641111117910868863&as_sdt=2005&sciodt=0,5&hl=en", "related_articles": "https://scholar.google.com/scholar?q=related:f4PtbeKIjaEJ:scholar.google.com/&scioq=biodivers*+OR+%22genetic+diversity%22+OR+%22*omic+diversity%22+OR+%22phylogenetic+diversity%22+OR+%22population+diversity%22+OR+%22species+diversity%22+OR+%22ecosystem+diversity%22+OR+%22functional+diversity%22+OR+%22microbial+diversity%22+OR+%22soil+diversity%22+AND+%22Deep+Learning%22&hl=en&as_sdt=0,5&as_ylo=2015&as_yhi=2021", "all_article_versions": "https://scholar.google.com/scholar?cluster=11641111117910868863&hl=en&as_sdt=0,5&as_ylo=2015&as_yhi=2021"}, {"title": "[HTML][HTML] Deep learning for image-based cassava disease detection", "title_link": "https://www.frontiersin.org/articles/10.3389/fpls.2017.01852/full", "publication_info": "A Ramcharan, K Baranowski, P McCloskey\u2026\u00a0- Frontiers in plant\u00a0\u2026, 2017 - frontiersin.org", "snippet": "\u2026 classes, offers a shortcut to training deep learning models because of lower computational \nrequirements\u2026 Here we investigated the potential for adapting an already trained deep learning \u2026", "cited_by": "https://scholar.google.com/scholar?cites=17063191635939992295&as_sdt=2005&sciodt=0,5&hl=en", "related_articles": "https://scholar.google.com/scholar?q=related:56KeYmOizOwJ:scholar.google.com/&scioq=biodivers*+OR+%22genetic+diversity%22+OR+%22*omic+diversity%22+OR+%22phylogenetic+diversity%22+OR+%22population+diversity%22+OR+%22species+diversity%22+OR+%22ecosystem+diversity%22+OR+%22functional+diversity%22+OR+%22microbial+diversity%22+OR+%22soil+diversity%22+AND+%22Deep+Learning%22&hl=en&as_sdt=0,5&as_ylo=2015&as_yhi=2021", "all_article_versions": "https://scholar.google.com/scholar?cluster=17063191635939992295&hl=en&as_sdt=0,5&as_ylo=2015&as_yhi=2021"}, {"title": "[HTML][HTML] Crop mapping from image time series: Deep learning with multi-scale label hierarchies", "title_link": "https://www.sciencedirect.com/science/article/pii/S0034425721003230", "publication_info": "MO Turkoglu, S D'Aronco, G Perich, F Liebisch\u2026\u00a0- Remote Sensing of\u00a0\u2026, 2021 - Elsevier", "snippet": "\u2026 In this work, we propose a deep learning network architecture for crop mapping that is \nhierarchical, to exploit a tree-structured label hierarchy built by domain experts; convolutional to \u2026", "cited_by": "https://scholar.google.com/scholar?cites=4216173255914707681&as_sdt=2005&sciodt=0,5&hl=en", "related_articles": "https://scholar.google.com/scholar?q=related:4VpM7jzbgjoJ:scholar.google.com/&scioq=biodivers*+OR+%22genetic+diversity%22+OR+%22*omic+diversity%22+OR+%22phylogenetic+diversity%22+OR+%22population+diversity%22+OR+%22species+diversity%22+OR+%22ecosystem+diversity%22+OR+%22functional+diversity%22+OR+%22microbial+diversity%22+OR+%22soil+diversity%22+AND+%22Deep+Learning%22&hl=en&as_sdt=0,5&as_ylo=2015&as_yhi=2021", "all_article_versions": "https://scholar.google.com/scholar?cluster=4216173255914707681&hl=en&as_sdt=0,5&as_ylo=2015&as_yhi=2021"}, {"title": "Counting trees at the city scale via merging multiple remote sensing platforms and deep learning", "title_link": "https://ui.adsabs.harvard.edu/abs/2021AGUFMSY15F..06K/abstract", "publication_info": "R Kwon, Y Ryu, S Zaheer\u00a0- AGU Fall Meeting Abstracts, 2021 - ui.adsabs.harvard.edu", "snippet": "\u2026 in increasing urban biodiversity, \u2026 -art deep learning based approaches have shown remarkable \nperformance for these tasks. Here we present a new method using various deep learning \u2026", "cited_by": "https://scholar.google.comjavascript:void(0)", "related_articles": "https://scholar.google.comjavascript:void(0)", "all_article_versions": "https://scholar.google.comNone"}, {"title": "An automated decadal survey of saguaro population using deep learning", "title_link": "https://ui.adsabs.harvard.edu/abs/2021AGUFM.B25E1496S/abstract", "publication_info": "X Shen, G Liang, X Feng\u2026\u00a0- AGU Fall Meeting\u00a0\u2026, 2021 - ui.adsabs.harvard.edu", "snippet": "\u2026 Deep learning (DL) offers a unique opportunity to mapping plant population density in arid \n\u2026 Such mapping can provide unprecedented data for ecological and biodiversity studies. \u2026", "cited_by": "https://scholar.google.com/scholar?cluster=3248940035900936257&hl=en&as_sdt=0,5&as_ylo=2015&as_yhi=2021", "related_articles": "https://scholar.google.comjavascript:void(0)", "all_article_versions": "https://scholar.google.com/scholar?cluster=3248940035900936257&hl=en&as_sdt=0,5&as_ylo=2015&as_yhi=2021"}, {"title": "Exploring the potential of deep learning for classifying camera trap data of wildlife: a case study from Nepal", "title_link": "https://ui.adsabs.harvard.edu/abs/2021AGUFMGC45I0923M/abstract", "publication_info": "M Matin, T Shrestha, V Chitale\u2026\u00a0- AGU Fall Meeting\u00a0\u2026, 2021 - ui.adsabs.harvard.edu", "snippet": "\u2026 Hindu Kush Himalaya (HKH) region accommodates four global biodiversity hotspots and it is \n\u2026 In our study, we explore three different approaches of deep learning methods to detect and \u2026", "cited_by": "https://scholar.google.comjavascript:void(0)", "related_articles": "https://scholar.google.comjavascript:void(0)", "all_article_versions": "https://scholar.google.comNone"}, {"title": "MRFusion: A Deep Learning architecture to fuse PAN and MS imagery for land cover mapping", "title_link": "https://arxiv.org/abs/1806.11452", "publication_info": "R Gaetano, D Ienco, K Ose, R Cresson\u00a0- arXiv preprint arXiv:1806.11452, 2018 - arxiv.org", "snippet": "\u2026 as assessing ecosystem status, monitoring biodiversity and providing inputs to conceive \u2026 \nHere, we propose a new deep learning architecture to jointly use PAN and MS imagery for a \u2026", "cited_by": "https://scholar.google.com/scholar?cites=461011863240333930&as_sdt=2005&sciodt=0,5&hl=en", "related_articles": "https://scholar.google.com/scholar?q=related:alqu2djXZQYJ:scholar.google.com/&scioq=biodivers*+OR+%22genetic+diversity%22+OR+%22*omic+diversity%22+OR+%22phylogenetic+diversity%22+OR+%22population+diversity%22+OR+%22species+diversity%22+OR+%22ecosystem+diversity%22+OR+%22functional+diversity%22+OR+%22microbial+diversity%22+OR+%22soil+diversity%22+AND+%22Deep+Learning%22&hl=en&as_sdt=0,5&as_ylo=2015&as_yhi=2021", "all_article_versions": "https://scholar.google.com/scholar?cluster=461011863240333930&hl=en&as_sdt=0,5&as_ylo=2015&as_yhi=2021"}, {"title": "Tutorial: Machine and Deep Learning for Earth Observation: Advanced Approaches and Practical Use Cases\u2013Abstract", "title_link": "https://agritrop.cirad.fr/600096", "publication_info": "D Ienco, R Interdonato - 2021 - agritrop.cirad.fr", "snippet": "\u2026 In this context, data-intensive methodologies such as machine and deep learning \u2026 open \nquestions remain unsolved (eg, biodiversity monitoring, urban mapping, deforestation tracking \u2026", "cited_by": "https://scholar.google.com/scholar?cluster=11073922458238614999&hl=en&as_sdt=0,5&as_ylo=2015&as_yhi=2021", "related_articles": "https://scholar.google.comjavascript:void(0)", "all_article_versions": "https://scholar.google.com/scholar?cluster=11073922458238614999&hl=en&as_sdt=0,5&as_ylo=2015&as_yhi=2021"}, {"title": "LifeCLEF 2021 Teaser: Biodiversity Identification and Prediction Challenges", "title_link": "https://link.springer.com/chapter/10.1007/978-3-030-72240-1_70", "publication_info": "A Joly, H Go\u00ebau, E Cole, S Kahl, L Picek\u2026\u00a0- \u2026\u00a0on Information Retrieval, 2021 - Springer", "snippet": "\u2026 for this competition and point counts to assess biodiversity from this particular location in South \n\u2026 In the past few years, deep learning approaches have transformed the field of automated \u2026", "cited_by": "https://scholar.google.com/scholar?cites=278755134392334917&as_sdt=2005&sciodt=0,5&hl=en", "related_articles": "https://scholar.google.com/citations?user=o2blBQQAAAAJ&hl=en&oi=sra", "all_article_versions": "https://scholar.google.com/scholar?cluster=278755134392334917&hl=en&as_sdt=0,5&as_ylo=2015&as_yhi=2021"}, {"title": "Detecting Floating Marine Debris from Commercial Small Satellite Imagery with Deep Learning", "title_link": "https://ui.adsabs.harvard.edu/abs/2021AGUFMIN23A..04T/abstract", "publication_info": "L Thomas, A Shah\u2026\u00a0- AGU Fall Meeting\u00a0\u2026, 2021 - ui.adsabs.harvard.edu", "snippet": "\u2026 leads to the loss of biodiversity. Large swaths of \u2026 deep learning, can be used to detect \nfloating marine debris in satellite imagery. This project presents an application of a deep learning \u2026", "cited_by": "https://scholar.google.comjavascript:void(0)", "related_articles": "https://scholar.google.comjavascript:void(0)", "all_article_versions": "https://scholar.google.comNone"}, {"title": "[PDF][PDF] Deep Learning: The Great Challenge to Innovate: Highlighting Colombia's Food Industry", "title_link": "https://www.researchgate.net/profile/Gulfarida-Tulemisova/publication/358425625_ICICKM-Proceedings-Bangkok/links/620229022f2cd844ad7a4ccb/ICICKM-Proceedings-Bangkok.pdf#page=446", "publication_info": "BEM Pati\u00f1o\u00a0- International Conference on Intellectual Capital and\u00a0\u2026, 2015 - researchgate.net", "snippet": "\u2026 , a deep learning cycle \u2026 deep learning cycle will be relevant to each economic sector. In \nparticular, the food and beverage industry of Colombia depends largely on the rich biodiversity of \u2026", "cited_by": "https://scholar.google.com/scholar?cites=7874067964565497081&as_sdt=2005&sciodt=0,5&hl=en", "related_articles": "https://scholar.google.com/scholar?q=related:-aQ1XRhPRm0J:scholar.google.com/&scioq=biodivers*+OR+%22genetic+diversity%22+OR+%22*omic+diversity%22+OR+%22phylogenetic+diversity%22+OR+%22population+diversity%22+OR+%22species+diversity%22+OR+%22ecosystem+diversity%22+OR+%22functional+diversity%22+OR+%22microbial+diversity%22+OR+%22soil+diversity%22+AND+%22Deep+Learning%22&hl=en&as_sdt=0,5&as_ylo=2015&as_yhi=2021", "all_article_versions": "https://scholar.google.com/scholar?cluster=7874067964565497081&hl=en&as_sdt=0,5&as_ylo=2015&as_yhi=2021"}, {"title": "Deep learning for plant species classification using leaf vein morphometric", "title_link": "https://ieeexplore.ieee.org/abstract/document/8388220/", "publication_info": "J Wei Tan, SW Chang, S Abdul-Kareem\u2026\u00a0- \u2026\u00a0ACM transactions on\u00a0\u2026, 2018 - ieeexplore.ieee.org", "snippet": "\u2026 CNN, one of the deep learning methods\u2014is proposed for feature extraction in this study. \nCNN is considered as another type of multilayer perceptron since it used more than one layer of \u2026", "cited_by": "https://scholar.google.com/scholar?cites=4425850600288158180&as_sdt=2005&sciodt=0,5&hl=en", "related_articles": "https://scholar.google.com/scholar?q=related:5AEg-6vHaz0J:scholar.google.com/&scioq=biodivers*+OR+%22genetic+diversity%22+OR+%22*omic+diversity%22+OR+%22phylogenetic+diversity%22+OR+%22population+diversity%22+OR+%22species+diversity%22+OR+%22ecosystem+diversity%22+OR+%22functional+diversity%22+OR+%22microbial+diversity%22+OR+%22soil+diversity%22+AND+%22Deep+Learning%22&hl=en&as_sdt=0,5&as_ylo=2015&as_yhi=2021", "all_article_versions": "https://scholar.google.com/scholar?cluster=4425850600288158180&hl=en&as_sdt=0,5&as_ylo=2015&as_yhi=2021"}, {"title": "Modelling biomass and plant diversity in grasslands across sites and time with deep learning and Sentinel-2 satellite images", "title_link": "https://ui.adsabs.harvard.edu/abs/2021AGUFM.B11A..07M/abstract", "publication_info": "J Muro, A Linstadter, L Schwarz\u2026\u00a0- AGU Fall Meeting\u00a0\u2026, 2021 - ui.adsabs.harvard.edu", "snippet": "\u2026 Understanding the linkages between biomass production and biodiversity in grasslands \nis critical to evaluate the effects of management practices across environmental gradients. \u2026", "cited_by": "https://scholar.google.comjavascript:void(0)", "related_articles": "https://scholar.google.comjavascript:void(0)", "all_article_versions": "https://scholar.google.comNone"}, {"title": "Deep learning soundscape classification and remotely sensed forest structure reveal landscape patterns in ecoacoustics", "title_link": "https://ui.adsabs.harvard.edu/abs/2021AGUFM.B13A..04Q/abstract", "publication_info": "C Quinn, P Burns, M Clark\u2026\u00a0- AGU Fall Meeting\u00a0\u2026, 2021 - ui.adsabs.harvard.edu", "snippet": "\u2026 Ecoacoustic developments provide opportunities for landscape-scale biodiversity and human \nimpact research using low-cost and widely applicable tools and have resulted in an influx \u2026", "cited_by": "https://scholar.google.comjavascript:void(0)", "related_articles": "https://scholar.google.comjavascript:void(0)", "all_article_versions": "https://scholar.google.comNone"}, {"title": "Automated facial recognition for wildlife that lack unique markings: A deep learning approach for brown bears", "title_link": "https://onlinelibrary.wiley.com/doi/abs/10.1002/ece3.6840", "publication_info": "M Clapham, E Miller, M Nguyen\u2026\u00a0- Ecology and\u00a0\u2026, 2020 - Wiley Online Library", "snippet": "\u2026 We apply deep learning approaches of facial recognition using object detection, landmark \u2026 \na replicable methodology for applying deep learning methods of facial recognition applicable \u2026", "cited_by": "https://scholar.google.com/scholar?cites=11305830382410921680&as_sdt=2005&sciodt=0,5&hl=en", "related_articles": "https://scholar.google.com/scholar?q=related:0PZr-tRg5pwJ:scholar.google.com/&scioq=biodivers*+OR+%22genetic+diversity%22+OR+%22*omic+diversity%22+OR+%22phylogenetic+diversity%22+OR+%22population+diversity%22+OR+%22species+diversity%22+OR+%22ecosystem+diversity%22+OR+%22functional+diversity%22+OR+%22microbial+diversity%22+OR+%22soil+diversity%22+AND+%22Deep+Learning%22&hl=en&as_sdt=0,5&as_ylo=2015&as_yhi=2021", "all_article_versions": "https://scholar.google.com/scholar?cluster=11305830382410921680&hl=en&as_sdt=0,5&as_ylo=2015&as_yhi=2021"}, {"title": "Detecting Dams with Satellite Imagery and Deep Learning for a More Sustainable Freshwater Future", "title_link": "https://ui.adsabs.harvard.edu/abs/2019AGUFMPA33A..04M/abstract", "publication_info": "L Mandle, R Sharp, C Weil\u2026\u00a0- AGU Fall Meeting\u00a0\u2026, 2019 - ui.adsabs.harvard.edu", "snippet": "\u2026 This infrastructure has had immense environmental impacts, both on freshwater biodiversity \nand on hydrological ecosystem services. Knowing the locations of dams and reservoirs is a \u2026", "cited_by": "https://scholar.google.com/scholar?cluster=13809891741202168197&hl=en&as_sdt=0,5&as_ylo=2015&as_yhi=2021", "related_articles": "https://scholar.google.comjavascript:void(0)", "all_article_versions": "https://scholar.google.com/scholar?cluster=13809891741202168197&hl=en&as_sdt=0,5&as_ylo=2015&as_yhi=2021"}, {"title": "Expanding NEON biodiversity surveys with new instrumentation and machine learning approaches", "title_link": "https://esajournals.onlinelibrary.wiley.com/doi/abs/10.1002/ecs2.3795", "publication_info": "J Kitzes, R Blake, S Bombaci, M Chapman\u2026\u00a0- \u2026, 2021 - Wiley Online Library", "snippet": "\u2026 biodiversity surveys within the NEON project and previous research at the intersection of \nbiodiversity\u2026 fruitful future paths for automated biodiversity measurement at NEON sites: acoustic \u2026", "cited_by": "https://scholar.google.com/scholar?q=related:NNeCjo1sC9gJ:scholar.google.com/&scioq=biodivers*+OR+%22genetic+diversity%22+OR+%22*omic+diversity%22+OR+%22phylogenetic+diversity%22+OR+%22population+diversity%22+OR+%22species+diversity%22+OR+%22ecosystem+diversity%22+OR+%22functional+diversity%22+OR+%22microbial+diversity%22+OR+%22soil+diversity%22+AND+%22Deep+Learning%22&hl=en&as_sdt=0,5&as_ylo=2015&as_yhi=2021", "related_articles": "https://scholar.google.com/scholar?cluster=15567655892173379380&hl=en&as_sdt=0,5&as_ylo=2015&as_yhi=2021", "all_article_versions": "https://scholar.google.com/scholar?cluster=15567655892173379380&hl=en&as_sdt=0,5&as_ylo=2015&as_yhi=2021"}, {"title": "[PDF][PDF] Comparison of unsupervised learning methods for natural image processing", "title_link": "https://www.researchgate.net/profile/Cristina-Olaverri-Monreal/publication/335046209_Comparison_of_Unsupervised_Learning_Methods_for_Natural_Image_Processing/links/5d4c1fa1299bf1995b6fa672/Comparison-of-Unsupervised-Learning-Methods-for-Natural-Image-Processing.pdf", "publication_info": "W W\u00f6ber, PD Tibihika, C Olaverri-Monreal\u2026\u00a0- Biodiversity\u00a0\u2026, 2019 - researchgate.net", "snippet": "\u2026 In this work, we discuss unsupervised learning algorithms in terms of explainability, performance \nand theoretical restrictions in context of known deep learning restrictions (Marcus 2018, \u2026", "cited_by": "https://scholar.google.com/scholar?cites=11297551631874942087&as_sdt=2005&sciodt=0,5&hl=en", "related_articles": "https://scholar.google.com/scholar?q=related:h2SKKVr3yJwJ:scholar.google.com/&scioq=biodivers*+OR+%22genetic+diversity%22+OR+%22*omic+diversity%22+OR+%22phylogenetic+diversity%22+OR+%22population+diversity%22+OR+%22species+diversity%22+OR+%22ecosystem+diversity%22+OR+%22functional+diversity%22+OR+%22microbial+diversity%22+OR+%22soil+diversity%22+AND+%22Deep+Learning%22&hl=en&as_sdt=0,5&as_ylo=2015&as_yhi=2021", "all_article_versions": "https://scholar.google.com/scholar?cluster=11297551631874942087&hl=en&as_sdt=0,5&as_ylo=2015&as_yhi=2021"}, {"title": "A Deep Learning Approach for Mapping Distribution of Forest Canopy Height Across Africa from Radar Imagery", "title_link": "https://ui.adsabs.harvard.edu/abs/2019AGUFMGC53B..07X/abstract", "publication_info": "L Xu, S Saatchi\u00a0- AGU Fall Meeting Abstracts, 2019 - ui.adsabs.harvard.edu", "snippet": "\u2026 As the proxy of vegetation living biomass and indicator of biodiversity, canopy height is a \u2026 \ninternal texture generated from original SAR data using deep-learning model is key to the more \u2026", "cited_by": "https://scholar.google.com/scholar?cluster=8015034164976559385&hl=en&as_sdt=0,5&as_ylo=2015&as_yhi=2021", "related_articles": "https://scholar.google.comjavascript:void(0)", "all_article_versions": "https://scholar.google.com/scholar?cluster=8015034164976559385&hl=en&as_sdt=0,5&as_ylo=2015&as_yhi=2021"}, {"title": "A Machine Learning Approach to Biodiversity Time Series Analysis", "title_link": "https://papers.ssrn.com/sol3/papers.cfm?abstract_id=3520735", "publication_info": "R Paul, S Kumar\u00a0- A Machine Learning Approach to Biodiversity\u00a0\u2026, 2019 - papers.ssrn.com", "snippet": "\u2026 There is an alternative approach of using deep learning algorithms for processing time \nseries data. LSTM is one among them where we can preserve the features of training data for a \u2026", "cited_by": "https://scholar.google.com/scholar?q=related:dORsk-4RDbQJ:scholar.google.com/&scioq=biodivers*+OR+%22genetic+diversity%22+OR+%22*omic+diversity%22+OR+%22phylogenetic+diversity%22+OR+%22population+diversity%22+OR+%22species+diversity%22+OR+%22ecosystem+diversity%22+OR+%22functional+diversity%22+OR+%22microbial+diversity%22+OR+%22soil+diversity%22+AND+%22Deep+Learning%22&hl=en&as_sdt=0,5&as_ylo=2015&as_yhi=2021", "related_articles": "https://scholar.google.com/scholar?cluster=12974045817897542772&hl=en&as_sdt=0,5&as_ylo=2015&as_yhi=2021", "all_article_versions": "https://scholar.google.com/scholar?cluster=12974045817897542772&hl=en&as_sdt=0,5&as_ylo=2015&as_yhi=2021"}, {"title": "Novel ensemble approach of deep learning neural network (DLNN) model and particle swarm optimization (PSO) algorithm for prediction of gully erosion susceptibility", "title_link": "https://www.mdpi.com/844528", "publication_info": "SS Band, S Janizadeh, S Chandra Pal, A Saha\u2026\u00a0- Sensors, 2020 - mdpi.com", "snippet": "This study aims to evaluate a new approach in modeling gully erosion susceptibility (GES) \nbased on a deep learning neural network (DLNN) model and an ensemble particle swarm \u2026", "cited_by": "https://scholar.google.com/scholar?cites=14257194661708980017&as_sdt=2005&sciodt=0,5&hl=en", "related_articles": "https://scholar.google.com/citations?user=YnCDEY0AAAAJ&hl=en&oi=sra", "all_article_versions": "https://scholar.google.com/scholar?cluster=14257194661708980017&hl=en&as_sdt=0,5&as_ylo=2015&as_yhi=2021"}, {"title": "Application of Deep Learning in Deforestation Control and Prediction of Forest Fire Calamities", "title_link": "https://www.taylorfrancis.com/chapters/edit/10.1201/9781003133681-14/application-deep-learning-deforestation-control-prediction-forest-fire-calamities-muskan-goenka-ramchandra-mangrulkar", "publication_info": "M Goenka, RS Mangrulkar\u00a0- \u2026\u00a0Learning and Deep Learning\u00a0\u2026, 2021 - taylorfrancis.com", "snippet": "\u2026 Forest ecosystems are a critical component of the world\u2019s biodiversity as the living world is \ndirectly dependent on them than other ecosystems. Security and safety is the top priority when \u2026", "cited_by": "https://scholar.google.com/scholar?q=related:3DtrNpzIYy4J:scholar.google.com/&scioq=biodivers*+OR+%22genetic+diversity%22+OR+%22*omic+diversity%22+OR+%22phylogenetic+diversity%22+OR+%22population+diversity%22+OR+%22species+diversity%22+OR+%22ecosystem+diversity%22+OR+%22functional+diversity%22+OR+%22microbial+diversity%22+OR+%22soil+diversity%22+AND+%22Deep+Learning%22&hl=en&as_sdt=0,5&as_ylo=2015&as_yhi=2021", "related_articles": "https://scholar.google.com/scholar?cluster=3342735921692490716&hl=en&as_sdt=0,5&as_ylo=2015&as_yhi=2021", "all_article_versions": "https://scholar.google.com/scholar?cluster=3342735921692490716&hl=en&as_sdt=0,5&as_ylo=2015&as_yhi=2021"}, {"title": "Deep Learning Enhances the Detection of Breeding Birds in UAV Images", "title_link": "https://ui.adsabs.harvard.edu/abs/2021EGUGA..2312157K/abstract", "publication_info": "B Kellenberger, T Veen, E Folmer\u2026\u00a0- EGU General Assembly\u00a0\u2026, 2021 - ui.adsabs.harvard.edu", "snippet": "\u2026 In this work, we automate the detection process with deep learning [4]. We focus on \u2026 Monitoring \ntheir abundance provides invaluable insights into biodiversity in this area [7]. In a first step\u2026", "cited_by": "https://scholar.google.com/scholar?q=related:zU4YTJcSeS0J:scholar.google.com/&scioq=biodivers*+OR+%22genetic+diversity%22+OR+%22*omic+diversity%22+OR+%22phylogenetic+diversity%22+OR+%22population+diversity%22+OR+%22species+diversity%22+OR+%22ecosystem+diversity%22+OR+%22functional+diversity%22+OR+%22microbial+diversity%22+OR+%22soil+diversity%22+AND+%22Deep+Learning%22&hl=en&as_sdt=0,5&as_ylo=2015&as_yhi=2021", "related_articles": "https://scholar.google.com/scholar?cluster=3276670644914769613&hl=en&as_sdt=0,5&as_ylo=2015&as_yhi=2021", "all_article_versions": "https://scholar.google.com/scholar?cluster=3276670644914769613&hl=en&as_sdt=0,5&as_ylo=2015&as_yhi=2021"}, {"title": "A Deep Learning-based Computer Vision Approach for Comparative Monarch Butterfly Phenotype Identification in Citizen Science", "title_link": "https://faseb.onlinelibrary.wiley.com/doi/abs/10.1096/fasebj.2021.35.S1.05504", "publication_info": "T Chen\u00a0- The FASEB Journal, 2021 - Wiley Online Library", "snippet": "\u2026 a baseline deep-learning classification model to serve as a tool for differentiating monarch \nbutterflies and its various look-alikes. We seek to contribute to the study of biodiversity and \u2026", "cited_by": "https://scholar.google.com/scholar?cites=14239956490540098166&as_sdt=2005&sciodt=0,5&hl=en", "related_articles": "https://scholar.google.com/scholar?cluster=14239956490540098166&hl=en&as_sdt=0,5&as_ylo=2015&as_yhi=2021", "all_article_versions": "https://scholar.google.com/scholar?cluster=14239956490540098166&hl=en&as_sdt=0,5&as_ylo=2015&as_yhi=2021"}, {"title": "[HTML][HTML] Urban form and composition of street canyons: A human-centric big data and deep learning approach", "title_link": "https://www.sciencedirect.com/science/article/pii/S0169204618313550", "publication_info": "A Middel, J Lukasczyk, S Zakrzewski, M Arnold\u2026\u00a0- Landscape and Urban\u00a0\u2026, 2019 - Elsevier", "snippet": "\u2026 We employed a scalable deep learning framework to segment 90-degree field of view GSV \nimage cubes into six classes: sky, trees, buildings, impervious surfaces, pervious surfaces, \u2026", "cited_by": "https://scholar.google.com/scholar?cites=13278942496375458986&as_sdt=2005&sciodt=0,5&hl=en", "related_articles": "https://scholar.google.com/scholar?q=related:qkxMedhHSLgJ:scholar.google.com/&scioq=biodivers*+OR+%22genetic+diversity%22+OR+%22*omic+diversity%22+OR+%22phylogenetic+diversity%22+OR+%22population+diversity%22+OR+%22species+diversity%22+OR+%22ecosystem+diversity%22+OR+%22functional+diversity%22+OR+%22microbial+diversity%22+OR+%22soil+diversity%22+AND+%22Deep+Learning%22&hl=en&as_sdt=0,5&as_ylo=2015&as_yhi=2021", "all_article_versions": "https://scholar.google.com/scholar?cluster=13278942496375458986&hl=en&as_sdt=0,5&as_ylo=2015&as_yhi=2021"}, {"title": "Aspen detection in boreal forests: Capturing a key component of biodiversity using airborne hyperspectral, lidar, and UAV data", "title_link": "https://ui.adsabs.harvard.edu/abs/2020EGUGA..2221268K/abstract", "publication_info": "T Kumpula, A Viinikka, J M\u00e4yr\u00e4\u2026\u00a0- EGU General\u00a0\u2026, 2020 - ui.adsabs.harvard.edu", "snippet": "\u2026 for biodiversity. Aspen is a keystone species, hosting a range of endangered species, hence \nhaving a high importance in maintaining forest biodiversity\u2026 ) and deep learning methods (3D \u2026", "cited_by": "https://scholar.google.com/scholar?cluster=4951126420024813481&hl=en&as_sdt=0,5&as_ylo=2015&as_yhi=2021", "related_articles": "https://scholar.google.comjavascript:void(0)", "all_article_versions": "https://scholar.google.com/scholar?cluster=4951126420024813481&hl=en&as_sdt=0,5&as_ylo=2015&as_yhi=2021"}, {"title": "[PDF][PDF] Image-based Plant Species Identification with Deep Convolutional Neural Networks.", "title_link": "http://ceur-ws.org/Vol-1866/paper_174.pdf", "publication_info": "M Lasseck\u00a0- CLEF (Working Notes), 2017 - ceur-ws.org", "snippet": "\u2026 This paper presents deep learning techniques for image-\u2026 [3] for education, biodiversity \nmonitoring and the collection of \u2026 to conditions of real-world biodiversity monitoring scenarios at a \u2026", "cited_by": "https://scholar.google.com/scholar?cites=3940586069223501641&as_sdt=2005&sciodt=0,5&hl=en", "related_articles": "https://scholar.google.com/scholar?q=related:SW_r3ibGrzYJ:scholar.google.com/&scioq=biodivers*+OR+%22genetic+diversity%22+OR+%22*omic+diversity%22+OR+%22phylogenetic+diversity%22+OR+%22population+diversity%22+OR+%22species+diversity%22+OR+%22ecosystem+diversity%22+OR+%22functional+diversity%22+OR+%22microbial+diversity%22+OR+%22soil+diversity%22+AND+%22Deep+Learning%22&hl=en&as_sdt=0,5&as_ylo=2015&as_yhi=2021", "all_article_versions": "https://scholar.google.com/scholar?cluster=3940586069223501641&hl=en&as_sdt=0,5&as_ylo=2015&as_yhi=2021"}, {"title": "Evolutionary history of Native Americans drown by deep learning \u0430pproach", "title_link": "https://elibrary.ru/item.asp?id=38087539", "publication_info": "O Dolgova, I Maceda, O Lao\u00a0- Biodiversity: Genomics and Evolution\u00a0\u2026, 2018 - elibrary.ru", "snippet": "\u2026 on coupling of Deep Learning with Approximate Bayesian \u2026 nine Native American populations \nforming Deep Learning system of four \u2026 computation and Deep Learning development were \u2026", "cited_by": "https://scholar.google.com/scholar?q=related:3Q8GIqZUH98J:scholar.google.com/&scioq=biodivers*+OR+%22genetic+diversity%22+OR+%22*omic+diversity%22+OR+%22phylogenetic+diversity%22+OR+%22population+diversity%22+OR+%22species+diversity%22+OR+%22ecosystem+diversity%22+OR+%22functional+diversity%22+OR+%22microbial+diversity%22+OR+%22soil+diversity%22+AND+%22Deep+Learning%22&hl=en&as_sdt=0,5&as_ylo=2015&as_yhi=2021", "related_articles": "https://scholar.google.com/scholar?cluster=16077662267248087005&hl=en&as_sdt=0,5&as_ylo=2015&as_yhi=2021", "all_article_versions": "https://scholar.google.com/scholar?cluster=16077662267248087005&hl=en&as_sdt=0,5&as_ylo=2015&as_yhi=2021"}, {"title": "Detecting a keystone species European aspen in boreal forests with airborne hyperspectral, LiDAR and UAV data with machine learning methods", "title_link": "https://ui.adsabs.harvard.edu/abs/2021EGUGA..2316273K/abstract", "publication_info": "T Kumpula, J M\u00e4yr\u00e4, A Kuzmin\u2026\u00a0- EGU General\u00a0\u2026, 2021 - ui.adsabs.harvard.edu", "snippet": "\u2026 forest biodiversity. European aspen (Populus tremula L.) is a minor deciduous tree species \nwith a high importance in maintaining biodiversity \u2026 learning and deep learning classification \u2026", "cited_by": "https://scholar.google.com/scholar?cluster=15483642867326228049&hl=en&as_sdt=0,5&as_ylo=2015&as_yhi=2021", "related_articles": "https://scholar.google.comjavascript:void(0)", "all_article_versions": "https://scholar.google.com/scholar?cluster=15483642867326228049&hl=en&as_sdt=0,5&as_ylo=2015&as_yhi=2021"}, {"title": "Ecoacoustic recordings capture animal population and community changes over time", "title_link": "https://ui.adsabs.harvard.edu/abs/2020AGUFMB070...07R/abstract", "publication_info": "D Rappaport, DC Morton, A Swain\u2026\u00a0- AGU Fall Meeting\u00a0\u2026, 2020 - ui.adsabs.harvard.edu", "snippet": "\u2026 our understanding of global biodiversity. Ecoacoustics is an \u2026 , and another using deep \nlearning to detect the acoustic \u2026 Importantly, biomass was not a robust proxy for biodiversity \u2026", "cited_by": "https://scholar.google.com/scholar?cluster=17155323219227376433&hl=en&as_sdt=0,5&as_ylo=2015&as_yhi=2021", "related_articles": "https://scholar.google.comjavascript:void(0)", "all_article_versions": "https://scholar.google.com/scholar?cluster=17155323219227376433&hl=en&as_sdt=0,5&as_ylo=2015&as_yhi=2021"}, {"title": "[HTML][HTML] Rapid field identification of CITES timber species by deep learning", "title_link": "https://www.sciencedirect.com/science/article/pii/S2666719320300169", "publication_info": "K Olschofsky, M K\u00f6hl\u00a0- Trees, Forests and People, 2020 - Elsevier", "snippet": "\u2026 We present a new method based on a deep learning approach that facilitates the \u2026 the potential \nof simple applicable pre trained deep learning for the operational field inspection of timber \u2026", "cited_by": "https://scholar.google.com/scholar?cites=5666312110090034709&as_sdt=2005&sciodt=0,5&hl=en", "related_articles": "https://scholar.google.com/scholar?q=related:FR5pvNfIok4J:scholar.google.com/&scioq=biodivers*+OR+%22genetic+diversity%22+OR+%22*omic+diversity%22+OR+%22phylogenetic+diversity%22+OR+%22population+diversity%22+OR+%22species+diversity%22+OR+%22ecosystem+diversity%22+OR+%22functional+diversity%22+OR+%22microbial+diversity%22+OR+%22soil+diversity%22+AND+%22Deep+Learning%22&hl=en&as_sdt=0,5&as_ylo=2015&as_yhi=2021", "all_article_versions": "https://scholar.google.com/scholar?cluster=5666312110090034709&hl=en&as_sdt=0,5&as_ylo=2015&as_yhi=2021"}, {"title": "[PDF][PDF] Reducing the Barriers of Acquiring Ground-truth from Biodiversity Rich Audio Datasets Using Intelligent Sampling Techniques", "title_link": "https://www.researchgate.net/profile/Jacob_Ayers3/publication/360555167_Reducing_the_Barriers_of_Acquiring_Ground-truth_from_Biodiversity_Rich_Audio_Datasets_Using_Intelligent_Sampling_Techniques/links/627d7fd337329433d9ac52af/Reducing-the-Barriers-of-Acquiring-Ground-truth-from-Biodiversity-Rich-Audio-Datasets-Using-Intelligent-Sampling-Techniques.pdf", "publication_info": "J Ayers, S Perry, V Tiwari, M Blue, N Balaji\u2026 - researchgate.net", "snippet": "\u2026 animals in camera-trap images with deep learning. Proceedings of the National Academy of \n\u2026 Identifying animal species in camera trap images using deep learning and citizen science. \u2026", "cited_by": "https://scholar.google.com/scholar?q=related:oTktdj6VKA8J:scholar.google.com/&scioq=biodivers*+OR+%22genetic+diversity%22+OR+%22*omic+diversity%22+OR+%22phylogenetic+diversity%22+OR+%22population+diversity%22+OR+%22species+diversity%22+OR+%22ecosystem+diversity%22+OR+%22functional+diversity%22+OR+%22microbial+diversity%22+OR+%22soil+diversity%22+AND+%22Deep+Learning%22&hl=en&as_sdt=0,5&as_ylo=2015&as_yhi=2021", "related_articles": "https://scholar.google.comjavascript:void(0)", "all_article_versions": "https://scholar.google.comNone"}, {"title": "Aspen detection in boreal forests: Capturing a key component of biodiversity with airborne hyperspectral, lidar, and UAV data using machine learning and 3D\u00a0\u2026", "title_link": "https://ui.adsabs.harvard.edu/abs/2020AGUFMB042...03K/abstract", "publication_info": "T Kumpula, J M\u00e4yr\u00e4, A Viinikka\u2026\u00a0- AGU Fall Meeting\u00a0\u2026, 2020 - ui.adsabs.harvard.edu", "snippet": "\u2026 for biodiversity. Aspen is a keystone species, hosting a range of endangered species, hence \nhaving a high importance in maintaining forest biodiversity\u2026 ) and deep learning methods (3D \u2026", "cited_by": "https://scholar.google.com/scholar?cluster=10718298038548865709&hl=en&as_sdt=0,5&as_ylo=2015&as_yhi=2021", "related_articles": "https://scholar.google.comjavascript:void(0)", "all_article_versions": "https://scholar.google.com/scholar?cluster=10718298038548865709&hl=en&as_sdt=0,5&as_ylo=2015&as_yhi=2021"}, {"title": "[PDF][PDF] Using deep learning to classify images of wall lizards", "title_link": "https://repositorio-aberto.up.pt/bitstream/10216/138247/2/519158.pdf", "publication_info": "CL Pinho - 2021 - repositorio-aberto.up.pt", "snippet": "\u2026 of describing the Earth\u2019s vanishing biodiversity. In this context, \u2026 of machine learning, with \ndeep learning algorithms based on \u2026 In this work, we took a deep learning approach to classify \u2026", "cited_by": "https://scholar.google.com/scholar?cluster=15005492435892111880&hl=en&as_sdt=0,5&as_ylo=2015&as_yhi=2021", "related_articles": "https://scholar.google.comjavascript:void(0)", "all_article_versions": "https://scholar.google.com/scholar?cluster=15005492435892111880&hl=en&as_sdt=0,5&as_ylo=2015&as_yhi=2021"}, {"title": "Cloud computing for deep learning analytics: A survey of current trends and challenges.", "title_link": "https://search.ebscohost.com/login.aspx?direct=true&profile=ehost&scope=site&authtype=crawler&jrnl=09765697&AN=122708775&h=uiz7%2B%2F27vq%2BCu5suoi%2Ffc6PwPXPTPBxJIsKoIpaXT7kHj931EaXr2OcX02ECCYFd9%2FK%2FFX6XG3A4VOF%2BQM6nNA%3D%3D&crl=c", "publication_info": "A Saiyeda, MA Mir\u00a0- International Journal of Advanced\u00a0\u2026, 2017 - search.ebscohost.com", "snippet": "\u2026 for deep learning analytics as it provides servers, storage and networking resources. It provides \nscalability, processing, storage and analytics resources. Deep learning \u2026 of deep learning \u2026", "cited_by": "https://scholar.google.com/scholar?cites=2005452856607399173&as_sdt=2005&sciodt=0,5&hl=en", "related_articles": "https://scholar.google.com/scholar?q=related:BV3ga7_M1BsJ:scholar.google.com/&scioq=biodivers*+OR+%22genetic+diversity%22+OR+%22*omic+diversity%22+OR+%22phylogenetic+diversity%22+OR+%22population+diversity%22+OR+%22species+diversity%22+OR+%22ecosystem+diversity%22+OR+%22functional+diversity%22+OR+%22microbial+diversity%22+OR+%22soil+diversity%22+AND+%22Deep+Learning%22&hl=en&as_sdt=0,5&as_ylo=2015&as_yhi=2021", "all_article_versions": "https://scholar.google.com/scholar?cluster=2005452856607399173&hl=en&as_sdt=0,5&as_ylo=2015&as_yhi=2021"}, {"title": "[HTML][HTML] Environmental factors as indicators of dissolved oxygen concentration and zooplankton abundance: Deep learning versus traditional regression approach", "title_link": "https://www.sciencedirect.com/science/article/pii/S1470160X18307489", "publication_info": "A Banerjee, M Chakrabarty, N Rakshit, AR Bhowmick\u2026\u00a0- Ecological\u00a0\u2026, 2019 - Elsevier", "snippet": "Presence of optimal levels of dissolved oxygen (above critical level of 4.5 mg L \u22121 ) and \npresence of zooplankton community are indicators of good water quality of an aquatic \u2026", "cited_by": "https://scholar.google.com/scholar?cites=3607901233933205551&as_sdt=2005&sciodt=0,5&hl=en", "related_articles": "https://scholar.google.com/scholar?q=related:L0BIiQ7XETIJ:scholar.google.com/&scioq=biodivers*+OR+%22genetic+diversity%22+OR+%22*omic+diversity%22+OR+%22phylogenetic+diversity%22+OR+%22population+diversity%22+OR+%22species+diversity%22+OR+%22ecosystem+diversity%22+OR+%22functional+diversity%22+OR+%22microbial+diversity%22+OR+%22soil+diversity%22+AND+%22Deep+Learning%22&hl=en&as_sdt=0,5&as_ylo=2015&as_yhi=2021", "all_article_versions": "https://scholar.google.com/scholar?cluster=3607901233933205551&hl=en&as_sdt=0,5&as_ylo=2015&as_yhi=2021"}, {"title": "Detecting of natural forest to oil palm conversions in tropical wetlands based on sentinel imagery using deep learning", "title_link": "http://essay.utwente.nl/88924/", "publication_info": "F Muzakki - 2021 - essay.utwente.nl", "snippet": "\u2026 tropical wetlands is dangerous for humans and biodiversity. Their capability to store carbon \n\u2026 accuracy using different sampling techniques and deep learning models. Moreover, the \u2026", "cited_by": "https://scholar.google.comjavascript:void(0)", "related_articles": "https://scholar.google.comhttp://scholar.googleusercontent.com/scholar?q=cache:bKFeNI3iScoJ:scholar.google.com/+biodivers*+OR+%22genetic+diversity%22+OR+%22*omic+diversity%22+OR+%22phylogenetic+diversity%22+OR+%22population+diversity%22+OR+%22species+diversity%22+OR+%22ecosystem+diversity%22+OR+%22functional+diversity%22+OR+%22microbial+diversity%22+OR+%22soil+diversity%22+AND+%22Deep+Learning%22&hl=en&as_sdt=0,5&as_ylo=2015&as_yhi=2021", "all_article_versions": "https://scholar.google.comNone"}, {"title": "Source separation in ecoacoustics: a roadmap towards versatile soundscape information retrieval", "title_link": "https://zslpublications.onlinelibrary.wiley.com/doi/abs/10.1002/rse2.141", "publication_info": "TH Lin, Y Tsao\u00a0- Remote Sensing in Ecology and Conservation, 2020 - Wiley Online Library", "snippet": "\u2026 With the recent advances of deep learning, the model-based \u2026 to evaluate the contributions \nfrom biodiversity and anthropogenic \u2026 of ecological hypotheses and deep learning can realize a \u2026", "cited_by": "https://scholar.google.com/scholar?cites=3327124851026909752&as_sdt=2005&sciodt=0,5&hl=en", "related_articles": "https://scholar.google.com/scholar?q=related:OFrVlGxSLC4J:scholar.google.com/&scioq=biodivers*+OR+%22genetic+diversity%22+OR+%22*omic+diversity%22+OR+%22phylogenetic+diversity%22+OR+%22population+diversity%22+OR+%22species+diversity%22+OR+%22ecosystem+diversity%22+OR+%22functional+diversity%22+OR+%22microbial+diversity%22+OR+%22soil+diversity%22+AND+%22Deep+Learning%22&hl=en&as_sdt=0,5&as_ylo=2015&as_yhi=2021", "all_article_versions": "https://scholar.google.com/scholar?cluster=3327124851026909752&hl=en&as_sdt=0,5&as_ylo=2015&as_yhi=2021"}, {"title": "The automatic identification of butterfly species using deep learning methodologies", "title_link": "https://openaccess.mef.edu.tr/handle/20.500.11779/1688", "publication_info": "T Kara, S Emel - 2020 - openaccess.mef.edu.tr", "snippet": "\u2026 like machine learning, deep learning and image processing, \u2026 world resources, conservation \nof biodiversity, and sustainable \u2026 They did this work with deep learning approaches such as \u2026", "cited_by": "https://scholar.google.com/scholar?q=related:3113_yJqIPsJ:scholar.google.com/&scioq=biodivers*+OR+%22genetic+diversity%22+OR+%22*omic+diversity%22+OR+%22phylogenetic+diversity%22+OR+%22population+diversity%22+OR+%22species+diversity%22+OR+%22ecosystem+diversity%22+OR+%22functional+diversity%22+OR+%22microbial+diversity%22+OR+%22soil+diversity%22+AND+%22Deep+Learning%22&hl=en&as_sdt=0,5&as_ylo=2015&as_yhi=2021", "related_articles": "https://scholar.google.comjavascript:void(0)", "all_article_versions": "https://scholar.google.comNone"}, {"title": "[BOOK][B] BIOfid, a Platform to Enhance Accessibility of Biodiversity Data", "title_link": "https://www.researchgate.net/profile/Gerwin-Kasperek/publication/327940813_BIOfid_a_Platform_to_Enhance_Accessibility_of_Biodiversity_Data/links/5c9bbb2e92851cf0ae9c6ed6/BIOfid-a-Platform-to-Enhance-Accessibility-of-Biodiversity-Data.pdf", "publication_info": "C Weiland, C Driller, M Koch, M Schmidt, G Abrami\u2026 - 2018 - researchgate.net", "snippet": "\u2026 Improving acoustic monitoring of biodiversity using deep learning-based source separation \nalgorithms ...... 67 Acoustic sensor networks and machine learning: scalable ecological data \u2026", "cited_by": "https://scholar.google.com/scholar?cluster=1371911551690336746&hl=en&as_sdt=0,5&as_ylo=2015&as_yhi=2021", "related_articles": "https://scholar.google.comjavascript:void(0)", "all_article_versions": "https://scholar.google.com/scholar?cluster=1371911551690336746&hl=en&as_sdt=0,5&as_ylo=2015&as_yhi=2021"}, {"title": "[HTML][HTML] Modeling the response of ecological service value to land use change through deep learning simulation in Lanzhou, China", "title_link": "https://www.sciencedirect.com/science/article/pii/S0048969721040535", "publication_info": "J Liu, B Xiao, J Jiao, Y Li, X Wang\u00a0- Science of the Total Environment, 2021 - Elsevier", "snippet": "\u2026 Deep learning is used to extract spatiotemporal features to improve \u2026 A coupled deep learning \nand cellular automata model was designed to \u2026 Wetland loss and biodiversity conservation \u2026", "cited_by": "https://scholar.google.com/scholar?cites=5890837823962131880&as_sdt=2005&sciodt=0,5&hl=en", "related_articles": "https://scholar.google.com/scholar?q=related:qK2yNsp1wFEJ:scholar.google.com/&scioq=biodivers*+OR+%22genetic+diversity%22+OR+%22*omic+diversity%22+OR+%22phylogenetic+diversity%22+OR+%22population+diversity%22+OR+%22species+diversity%22+OR+%22ecosystem+diversity%22+OR+%22functional+diversity%22+OR+%22microbial+diversity%22+OR+%22soil+diversity%22+AND+%22Deep+Learning%22&hl=en&as_sdt=0,5&as_ylo=2015&as_yhi=2021", "all_article_versions": "https://scholar.google.com/scholar?cluster=5890837823962131880&hl=en&as_sdt=0,5&as_ylo=2015&as_yhi=2021"}, {"title": "Deep learning-based extreme heatwave forecast", "title_link": "https://arxiv.org/abs/2103.09743", "publication_info": "V Jacques-Dumas, F Ragone, P Borgnat\u2026\u00a0- arXiv preprint arXiv\u00a0\u2026, 2021 - arxiv.org", "snippet": "\u2026 Because of the impact of extreme heat waves and heat domes on society and biodiversity, \u2026 \nThe present work explores the use of deep learning architectures, trained using outputs of a \u2026", "cited_by": "https://scholar.google.com/scholar?cites=11831597010570856603&as_sdt=2005&sciodt=0,5&hl=en", "related_articles": "https://scholar.google.com/scholar?q=related:m0imbMtGMqQJ:scholar.google.com/&scioq=biodivers*+OR+%22genetic+diversity%22+OR+%22*omic+diversity%22+OR+%22phylogenetic+diversity%22+OR+%22population+diversity%22+OR+%22species+diversity%22+OR+%22ecosystem+diversity%22+OR+%22functional+diversity%22+OR+%22microbial+diversity%22+OR+%22soil+diversity%22+AND+%22Deep+Learning%22&hl=en&as_sdt=0,5&as_ylo=2015&as_yhi=2021", "all_article_versions": "https://scholar.google.com/scholar?cluster=11831597010570856603&hl=en&as_sdt=0,5&as_ylo=2015&as_yhi=2021"}, {"title": "Individual palm tree detection using deep learning on RGB imagery to support tree inventory", "title_link": "https://www.mdpi.com/866628", "publication_info": "M Culman, S Delalieux, K Van Tricht\u00a0- Remote Sensing, 2020 - mdpi.com", "snippet": "\u2026 A deep learning architecture that was based on convolutional neural networks (CNN) was \n\u2026 that are based on deep learning leverage image understanding from remote sensing data. \u2026", "cited_by": "https://scholar.google.com/scholar?cites=6580926150925504540&as_sdt=2005&sciodt=0,5&hl=en", "related_articles": "https://scholar.google.com/scholar?q=related:HFD-jnclVFsJ:scholar.google.com/&scioq=biodivers*+OR+%22genetic+diversity%22+OR+%22*omic+diversity%22+OR+%22phylogenetic+diversity%22+OR+%22population+diversity%22+OR+%22species+diversity%22+OR+%22ecosystem+diversity%22+OR+%22functional+diversity%22+OR+%22microbial+diversity%22+OR+%22soil+diversity%22+AND+%22Deep+Learning%22&hl=en&as_sdt=0,5&as_ylo=2015&as_yhi=2021", "all_article_versions": "https://scholar.google.com/scholar?cluster=6580926150925504540&hl=en&as_sdt=0,5&as_ylo=2015&as_yhi=2021"}, {"title": "[PDF][PDF] Using Unsupervised Artificial Neural Networks to Detect Sibling Species: A case in Myxomycetes", "title_link": "https://biss.pensoft.net/article/37255/download/pdf/", "publication_info": "F Pando, I Heredia, L Lloret\u00a0- Biodiversity Information Science and\u00a0\u2026, 2019 - biss.pensoft.net", "snippet": "\u2026 In this presentation, we explore deep learning techniques (LeCun et al. 2015), particularly \nhow those developed in recent years could contribute to the study of species distribution (see \u2026", "cited_by": "https://scholar.google.com/scholar?q=related:TK9LDWR33LwJ:scholar.google.com/&scioq=biodivers*+OR+%22genetic+diversity%22+OR+%22*omic+diversity%22+OR+%22phylogenetic+diversity%22+OR+%22population+diversity%22+OR+%22species+diversity%22+OR+%22ecosystem+diversity%22+OR+%22functional+diversity%22+OR+%22microbial+diversity%22+OR+%22soil+diversity%22+AND+%22Deep+Learning%22&hl=en&as_sdt=0,5&as_ylo=2015&as_yhi=2021", "related_articles": "https://scholar.google.com/scholar?cluster=13608883445610295116&hl=en&as_sdt=0,5&as_ylo=2015&as_yhi=2021", "all_article_versions": "https://scholar.google.com/scholar?cluster=13608883445610295116&hl=en&as_sdt=0,5&as_ylo=2015&as_yhi=2021"}, {"title": "Deep corals, deep learning: moving the deep net towards real-time image annotation", "title_link": "https://pure.qub.ac.uk/en/publications/deep-corals-deep-learning-moving-the-deep-net-towards-real-time-i", "publication_info": "LA Henry, SS Mukherjee, NM Robertson\u2026\u00a0- \u2026\u00a0Symposium on Deep\u00a0\u2026, 2016 - pure.qub.ac.uk", "snippet": "The mismatch between human capacity and the acquisition of Big Data such as Earth imagery \nundermines commitments to Convention on Biological Diversity (CBD) and Aichi targets. \u2026", "cited_by": "https://scholar.google.com/scholar?cites=15098901516675074409&as_sdt=2005&sciodt=0,5&hl=en", "related_articles": "https://scholar.google.com/scholar?q=related:aUkGmO4SitEJ:scholar.google.com/&scioq=biodivers*+OR+%22genetic+diversity%22+OR+%22*omic+diversity%22+OR+%22phylogenetic+diversity%22+OR+%22population+diversity%22+OR+%22species+diversity%22+OR+%22ecosystem+diversity%22+OR+%22functional+diversity%22+OR+%22microbial+diversity%22+OR+%22soil+diversity%22+AND+%22Deep+Learning%22&hl=en&as_sdt=0,5&as_ylo=2015&as_yhi=2021", "all_article_versions": "https://scholar.google.comNone"}, {"title": "Mobile-based deep learning models for banana diseases detection", "title_link": "https://arxiv.org/abs/2004.03718", "publication_info": "S Sanga, V Mero, D Machuve\u2026\u00a0- arXiv preprint arXiv\u00a0\u2026, 2020 - arxiv.org", "snippet": "\u2026 In this work we evaluated the capability of deep learning models and transfer learning \ntechniques in crop diseases diagnostics. We deployed the model on mobile phone with capability \u2026", "cited_by": "https://scholar.google.com/scholar?cites=16741357482765745473&as_sdt=2005&sciodt=0,5&hl=en", "related_articles": "https://scholar.google.com/scholar?q=related:QX0UWu4_VegJ:scholar.google.com/&scioq=biodivers*+OR+%22genetic+diversity%22+OR+%22*omic+diversity%22+OR+%22phylogenetic+diversity%22+OR+%22population+diversity%22+OR+%22species+diversity%22+OR+%22ecosystem+diversity%22+OR+%22functional+diversity%22+OR+%22microbial+diversity%22+OR+%22soil+diversity%22+AND+%22Deep+Learning%22&hl=en&as_sdt=0,5&as_ylo=2015&as_yhi=2021", "all_article_versions": "https://scholar.google.com/scholar?cluster=16741357482765745473&hl=en&as_sdt=0,5&as_ylo=2015&as_yhi=2021"}, {"title": "[PDF][PDF] Bird Species Recognition Techniques Based On Deep Learning Methods-A Survey", "title_link": "http://www.ijsrcsams.com/images/stories/Past_Issue_Docs/ijsrcsamsv8i3p16.pdf", "publication_info": "K Annalakshmi, IE Shanthi - ijsrcsams.com", "snippet": "\u2026 an important task in ecosystem monitoring and biodiversity preservation. Recognition of bird \n\u2026 classified using Hidden Markov Model (HMM) which is based on deep learning techniques. \u2026", "cited_by": "https://scholar.google.com/scholar?q=related:grYzixwNJxEJ:scholar.google.com/&scioq=biodivers*+OR+%22genetic+diversity%22+OR+%22*omic+diversity%22+OR+%22phylogenetic+diversity%22+OR+%22population+diversity%22+OR+%22species+diversity%22+OR+%22ecosystem+diversity%22+OR+%22functional+diversity%22+OR+%22microbial+diversity%22+OR+%22soil+diversity%22+AND+%22Deep+Learning%22&hl=en&as_sdt=0,5&as_ylo=2015&as_yhi=2021", "related_articles": "https://scholar.google.com/scholar?cluster=1235971038982157954&hl=en&as_sdt=0,5&as_ylo=2015&as_yhi=2021", "all_article_versions": "https://scholar.google.com/scholar?cluster=1235971038982157954&hl=en&as_sdt=0,5&as_ylo=2015&as_yhi=2021"}, {"title": "A deep learning approach for burned area segmentation with Sentinel-2 data", "title_link": "https://www.mdpi.com/781914", "publication_info": "L Knopp, M Wieland, M R\u00e4ttich, S Martinis\u00a0- Remote Sensing, 2020 - mdpi.com", "snippet": "\u2026 ecosystems and can have positive effects on biodiversity and natural regeneration [1]. \u2026 \nforest stands [3], impair forest health and biodiversity [4] and emit aerosols and other greenhouse \u2026", "cited_by": "https://scholar.google.com/scholar?cites=6297950369947286326&as_sdt=2005&sciodt=0,5&hl=en", "related_articles": "https://scholar.google.com/scholar?q=related:Nnu_VX7QZlcJ:scholar.google.com/&scioq=biodivers*+OR+%22genetic+diversity%22+OR+%22*omic+diversity%22+OR+%22phylogenetic+diversity%22+OR+%22population+diversity%22+OR+%22species+diversity%22+OR+%22ecosystem+diversity%22+OR+%22functional+diversity%22+OR+%22microbial+diversity%22+OR+%22soil+diversity%22+AND+%22Deep+Learning%22&hl=en&as_sdt=0,5&as_ylo=2015&as_yhi=2021", "all_article_versions": "https://scholar.google.com/scholar?cluster=6297950369947286326&hl=en&as_sdt=0,5&as_ylo=2015&as_yhi=2021"}, {"title": "[PDF][PDF] Editorial for Research Topic: Applications of Machine Learning to Evolutionary Ecology Data", "title_link": "https://www.frontiersin.org/articles/10.3389/fevo.2021.797319/pdf", "publication_info": "J Morimoto, A Ponchon, G Sofronov\u2026\u00a0- Frontiers in Ecology and\u00a0\u2026, 2021 - frontiersin.org", "snippet": "\u2026 to facilitate taxonomic identification and biodiversity survey, find \u2026 Using a clever combination \nof a complex deep learning \u2026 the major bottleneck in biodiversity assessments of insects (ie, \u2026", "cited_by": "https://scholar.google.com/scholar?q=related:hnpE40Mt2sEJ:scholar.google.com/&scioq=biodivers*+OR+%22genetic+diversity%22+OR+%22*omic+diversity%22+OR+%22phylogenetic+diversity%22+OR+%22population+diversity%22+OR+%22species+diversity%22+OR+%22ecosystem+diversity%22+OR+%22functional+diversity%22+OR+%22microbial+diversity%22+OR+%22soil+diversity%22+AND+%22Deep+Learning%22&hl=en&as_sdt=0,5&as_ylo=2015&as_yhi=2021", "related_articles": "https://scholar.google.com/scholar?cluster=13968526963841989254&hl=en&as_sdt=0,5&as_ylo=2015&as_yhi=2021", "all_article_versions": "https://scholar.google.com/scholar?cluster=13968526963841989254&hl=en&as_sdt=0,5&as_ylo=2015&as_yhi=2021"}, {"title": "[HTML][HTML] Handcrafted features and late fusion with deep learning for bird sound classification", "title_link": "https://www.sciencedirect.com/science/article/pii/S1574954118302991", "publication_info": "J Xie, M Zhu\u00a0- Ecological Informatics, 2019 - Elsevier", "snippet": "\u2026 We investigate acoustic features, visual features, and deep learning for bird species \u2026 \nThen, we investigate deep learning techniques to classify bird calls. To further improve the \u2026", "cited_by": "https://scholar.google.com/scholar?cites=11059103964516164214&as_sdt=2005&sciodt=0,5&hl=en", "related_articles": "https://scholar.google.com/scholar?q=related:dqIZS3bUeZkJ:scholar.google.com/&scioq=biodivers*+OR+%22genetic+diversity%22+OR+%22*omic+diversity%22+OR+%22phylogenetic+diversity%22+OR+%22population+diversity%22+OR+%22species+diversity%22+OR+%22ecosystem+diversity%22+OR+%22functional+diversity%22+OR+%22microbial+diversity%22+OR+%22soil+diversity%22+AND+%22Deep+Learning%22&hl=en&as_sdt=0,5&as_ylo=2015&as_yhi=2021", "all_article_versions": "https://scholar.google.com/scholar?cluster=11059103964516164214&hl=en&as_sdt=0,5&as_ylo=2015&as_yhi=2021"}, {"title": "Deep Learning Methods for Extracting Habitat Summaries from Remotely Sensed Data for Species Distribution Modeling", "title_link": "https://ui.adsabs.harvard.edu/abs/2020AGUFMB071...05H/abstract", "publication_info": "L Hopkins, U Zaragoza, WK Wong\u2026\u00a0- AGU Fall Meeting\u00a0\u2026, 2020 - ui.adsabs.harvard.edu", "snippet": "\u2026 Given the advancements in computer vision due to deep learning, features extracted by \ndeep neural networks have the potential to characterize habitats better than methods currently \u2026", "cited_by": "https://scholar.google.com/scholar?cluster=2262481431697595875&hl=en&as_sdt=0,5&as_ylo=2015&as_yhi=2021", "related_articles": "https://scholar.google.comjavascript:void(0)", "all_article_versions": "https://scholar.google.com/scholar?cluster=2262481431697595875&hl=en&as_sdt=0,5&as_ylo=2015&as_yhi=2021"}, {"title": "Deep learning enabled detection of low incidence plant disease with integrated proximal and remote sensing", "title_link": "https://ui.adsabs.harvard.edu/abs/2020AGUFMB004.0004G/abstract", "publication_info": "K Gold, F Romero, HR Kerner\u2026\u00a0- AGU Fall Meeting\u00a0\u2026, 2020 - ui.adsabs.harvard.edu", "snippet": "\u2026 ,\" foliar fungal disease in vineyards with deep learning and proximal sensing derived training \n\u2026 Using recently developed deep learning models to quantify disease intensity from the side \u2026", "cited_by": "https://scholar.google.com/scholar?cluster=5861146940892584781&hl=en&as_sdt=0,5&as_ylo=2015&as_yhi=2021", "related_articles": "https://scholar.google.comjavascript:void(0)", "all_article_versions": "https://scholar.google.com/scholar?cluster=5861146940892584781&hl=en&as_sdt=0,5&as_ylo=2015&as_yhi=2021"}, {"title": "Automatic detection of impervious surfaces from remotely sensed data using deep learning", "title_link": "https://www.mdpi.com/1223752", "publication_info": "JR Parekh, A Poortinga, B Bhandari, T Mayer, D Saah\u2026\u00a0- Remote Sensing, 2021 - mdpi.com", "snippet": "\u2026 In this paper, we train deep learning neural networks using \u2026 performance of different deep \nlearning neural network architectures, \u2026 above, is a deep learning neural network that combines \u2026", "cited_by": "https://scholar.google.com/scholar?cites=767108270655297694&as_sdt=2005&sciodt=0,5&hl=en", "related_articles": "https://scholar.google.com/citations?user=8mTbUxkAAAAJ&hl=en&oi=sra", "all_article_versions": "https://scholar.google.com/scholar?cluster=767108270655297694&hl=en&as_sdt=0,5&as_ylo=2015&as_yhi=2021"}, {"title": "Deep learning for automated analysis of fish abundance: the benefits of training across multiple habitats", "title_link": "https://link.springer.com/article/10.1007/s10661-020-08653-z", "publication_info": "EM Ditria, M Sievers, S Lopez-Marcano\u2026\u00a0- Environmental\u00a0\u2026, 2020 - Springer", "snippet": "\u2026 performance of the deep learning model will depend on the environment, or domain, it was \ntrained on (Kalogeiton et al. 2016). Here, we test the potential for deep learning algorithms to \u2026", "cited_by": "https://scholar.google.com/scholar?cites=16892779970211360492&as_sdt=2005&sciodt=0,5&hl=en", "related_articles": "https://scholar.google.com/scholar?q=related:7C5IkeE1b-oJ:scholar.google.com/&scioq=biodivers*+OR+%22genetic+diversity%22+OR+%22*omic+diversity%22+OR+%22phylogenetic+diversity%22+OR+%22population+diversity%22+OR+%22species+diversity%22+OR+%22ecosystem+diversity%22+OR+%22functional+diversity%22+OR+%22microbial+diversity%22+OR+%22soil+diversity%22+AND+%22Deep+Learning%22&hl=en&as_sdt=0,5&as_ylo=2015&as_yhi=2021", "all_article_versions": "https://scholar.google.com/scholar?cluster=16892779970211360492&hl=en&as_sdt=0,5&as_ylo=2015&as_yhi=2021"}, {"title": "Deep learning-based approach in plant species identification/Tan Jing Wei", "title_link": "http://studentsrepo.um.edu.my/id/eprint/11621", "publication_info": "JW Tan - 2018 - studentsrepo.um.edu.my", "snippet": "\u2026 in various fields including in biology and biodiversity. Deep learning is an emerging area in \nthe \u2026 The features were then extracted by using one of the deep learning approaches which is \u2026", "cited_by": "https://scholar.google.com/scholar?q=related:gDLRnBg7ZsgJ:scholar.google.com/&scioq=biodivers*+OR+%22genetic+diversity%22+OR+%22*omic+diversity%22+OR+%22phylogenetic+diversity%22+OR+%22population+diversity%22+OR+%22species+diversity%22+OR+%22ecosystem+diversity%22+OR+%22functional+diversity%22+OR+%22microbial+diversity%22+OR+%22soil+diversity%22+AND+%22Deep+Learning%22&hl=en&as_sdt=0,5&as_ylo=2015&as_yhi=2021", "related_articles": "https://scholar.google.com/scholar?cluster=14440294232106283648&hl=en&as_sdt=0,5&as_ylo=2015&as_yhi=2021", "all_article_versions": "https://scholar.google.com/scholar?cluster=14440294232106283648&hl=en&as_sdt=0,5&as_ylo=2015&as_yhi=2021"}, {"title": "[HTML][HTML] Wild animal survey using UAS imagery and deep learning: modified Faster R-CNN for kiang detection in Tibetan Plateau", "title_link": "https://www.sciencedirect.com/science/article/pii/S0924271620302409", "publication_info": "J Peng, D Wang, X Liao, Q Shao, Z Sun, H Yue\u2026\u00a0- ISPRS Journal of\u00a0\u2026, 2020 - Elsevier", "snippet": "\u2026 Among these algorithms, deep learning techniques achieve \u2026 Based on a typical deep \nlearning pipeline, faster region \u2026 of UAS and deep learning techniques can enable automatic/\u2026", "cited_by": "https://scholar.google.com/scholar?cites=4102062915418183517&as_sdt=2005&sciodt=0,5&hl=en", "related_articles": "https://scholar.google.com/scholar?q=related:XdfN53x07TgJ:scholar.google.com/&scioq=biodivers*+OR+%22genetic+diversity%22+OR+%22*omic+diversity%22+OR+%22phylogenetic+diversity%22+OR+%22population+diversity%22+OR+%22species+diversity%22+OR+%22ecosystem+diversity%22+OR+%22functional+diversity%22+OR+%22microbial+diversity%22+OR+%22soil+diversity%22+AND+%22Deep+Learning%22&hl=en&as_sdt=0,5&as_ylo=2015&as_yhi=2021", "all_article_versions": "https://scholar.google.com/scholar?cluster=4102062915418183517&hl=en&as_sdt=0,5&as_ylo=2015&as_yhi=2021"}, {"title": "Oil palm plantation mapping from high-resolution remote sensing images using deep learning", "title_link": "https://www.tandfonline.com/doi/abs/10.1080/01431161.2019.1681604", "publication_info": "R Dong, W Li, H Fu, L Gan, L Yu\u2026\u00a0- International Journal of\u00a0\u2026, 2020 - Taylor & Francis", "snippet": "\u2026 In order to obtain finer oil palm plantation maps from high spatial-resolution satellite \nimages, we proposed a novel deep learning-based semantic segmentation approach, named \u2026", "cited_by": "https://scholar.google.com/scholar?cites=11061477981650824057&as_sdt=2005&sciodt=0,5&hl=en", "related_articles": "https://scholar.google.com/citations?user=oHSjwDgAAAAJ&hl=en&oi=sra", "all_article_versions": "https://scholar.google.com/scholar?cluster=11061477981650824057&hl=en&as_sdt=0,5&as_ylo=2015&as_yhi=2021"}, {"title": "Uncovering Illegal Wildlife Trade on Social Media: Automatic Data Collection, Deep Learning Filters and Identification", "title_link": "https://researchportal.helsinki.fi/en/publications/uncovering-illegal-wildlife-trade-on-social-media-automatic-data-", "publication_info": "CA Fink, T Hiippala, HTO Tenkanen\u2026\u00a0- European\u00a0\u2026, 2018 - researchportal.helsinki.fi", "snippet": "\u2026 Illegal wildlife trade is one of the biggest threats to biodiversity \u2026 Machine-learning, and \nespecially deep learning, has seen a \u2026 Deep learning describes a machine-learning approach in \u2026", "cited_by": "https://scholar.google.com/scholar?cluster=12389409061210373074&hl=en&as_sdt=0,5&as_ylo=2015&as_yhi=2021", "related_articles": "https://scholar.google.comjavascript:void(0)", "all_article_versions": "https://scholar.google.com/scholar?cluster=12389409061210373074&hl=en&as_sdt=0,5&as_ylo=2015&as_yhi=2021"}, {"title": "Image Recognition to Enhance the Value of Collections", "title_link": "https://search.proquest.com/openview/34f7acdbc07cbb90c19692639a56c848/1?pq-origsite=gscholar&cbl=2049297", "publication_info": "M Caspers\u00a0- Biodiversity Information Science and Standards, 2018 - search.proquest.com", "snippet": "\u2026 With an estimated 44 million objects, the collection of Naturalis Biodiversity Center has \u2026 \nsegmentation of those images to \u201cfeed\u201d deep learning-based image recognition with images of \u2026", "cited_by": "https://scholar.google.com/scholar?cluster=14613801409178151726&hl=en&as_sdt=0,5&as_ylo=2015&as_yhi=2021", "related_articles": "https://scholar.google.comjavascript:void(0)", "all_article_versions": "https://scholar.google.com/scholar?cluster=14613801409178151726&hl=en&as_sdt=0,5&as_ylo=2015&as_yhi=2021"}, {"title": "Deep Learning for Forest Plantation Mapping in Godavari Districts of Andhra Pradesh, India", "title_link": "https://vtechworks.lib.vt.edu/handle/10919/100058", "publication_info": "S More, A Karpatne, RH Wynne\u2026\u00a0- EARTH DAY, KDD\u00a0\u2026, 2019 - vtechworks.lib.vt.edu", "snippet": "\u2026 forest have adverse impacts on biodiversity. Mapping small-\u2026 Pradesh, India using deep \nlearning methods. Remotely \u2026 We compare the performance of deep learning methods with \u2026", "cited_by": "https://scholar.google.comjavascript:void(0)", "related_articles": "https://scholar.google.comhttps://scholar.googleusercontent.com/scholar?q=cache:VFjQuXIgCzsJ:scholar.google.com/+biodivers*+OR+%22genetic+diversity%22+OR+%22*omic+diversity%22+OR+%22phylogenetic+diversity%22+OR+%22population+diversity%22+OR+%22species+diversity%22+OR+%22ecosystem+diversity%22+OR+%22functional+diversity%22+OR+%22microbial+diversity%22+OR+%22soil+diversity%22+AND+%22Deep+Learning%22&hl=en&as_sdt=0,5&as_ylo=2015&as_yhi=2021", "all_article_versions": "https://scholar.google.comNone"}, {"title": "Taxon and trait recognition from digitized herbarium specimens using deep convolutional neural networks", "title_link": "https://www.tandfonline.com/doi/abs/10.1080/23818107.2018.1446357", "publication_info": "S Younis, C Weiland, R Hoehndorf, S Dressler\u2026\u00a0- Botany\u00a0\u2026, 2018 - Taylor & Francis", "snippet": "\u2026 There are many types of deep-learning networks but in our experiment we use \u2026 Biodiversity \nand Climate Research Center (SBIK-F) with a focus on African savannas and biodiversity \u2026", "cited_by": "https://scholar.google.com/scholar?cites=5561768100702709834&as_sdt=2005&sciodt=0,5&hl=en", "related_articles": "https://scholar.google.com/scholar?q=related:Suh7vZ5eL00J:scholar.google.com/&scioq=biodivers*+OR+%22genetic+diversity%22+OR+%22*omic+diversity%22+OR+%22phylogenetic+diversity%22+OR+%22population+diversity%22+OR+%22species+diversity%22+OR+%22ecosystem+diversity%22+OR+%22functional+diversity%22+OR+%22microbial+diversity%22+OR+%22soil+diversity%22+AND+%22Deep+Learning%22&hl=en&as_sdt=0,5&as_ylo=2015&as_yhi=2021", "all_article_versions": "https://scholar.google.com/scholar?cluster=5561768100702709834&hl=en&as_sdt=0,5&as_ylo=2015&as_yhi=2021"}, {"title": "[PDF][PDF] 4. What are the challenges for biodiversity?", "title_link": "https://www.researchgate.net/profile/Agathe-Euzen/publication/324531362_The_Ocean_revealed_-_book/data/5ad377730f7e9b285935f2c4/170922-OcCan-EN-BD.pdf#page=27", "publication_info": "D Mouillot\u00a0- The Ocean - researchgate.net", "snippet": "\u2026 recognize species using increasingly powerful algorithms (deep learning). For example, the \n\u2026 cm) will only strengthen this automated monitoring of marine biodiversity in the digital era. \u2026", "cited_by": "https://scholar.google.com/scholar?q=related:v2SQmQ-67pkJ:scholar.google.com/&scioq=biodivers*+OR+%22genetic+diversity%22+OR+%22*omic+diversity%22+OR+%22phylogenetic+diversity%22+OR+%22population+diversity%22+OR+%22species+diversity%22+OR+%22ecosystem+diversity%22+OR+%22functional+diversity%22+OR+%22microbial+diversity%22+OR+%22soil+diversity%22+AND+%22Deep+Learning%22&hl=en&as_sdt=0,5&as_ylo=2015&as_yhi=2021", "related_articles": "https://scholar.google.com/scholar?cluster=11092007508423763135&hl=en&as_sdt=0,5&as_ylo=2015&as_yhi=2021", "all_article_versions": "https://scholar.google.com/scholar?cluster=11092007508423763135&hl=en&as_sdt=0,5&as_ylo=2015&as_yhi=2021"}, {"title": "[PDF][PDF] Challenges in Applying Audio Classification Models to Datasets Containing Crucial Biodiversity Information", "title_link": "https://kastner.ucsd.edu/wp-content/uploads/2021/08/admin/icmlclimatechangeai21-challenges.pdf", "publication_info": "J Ayers, Y Jandali, YJ Hwang, G Steinberg, E Joun\u2026 - kastner.ucsd.edu", "snippet": "\u2026 of climate change on biodiversity. Hardware costs, human \u2026 field that contain crucial biodiversity \ninformation that otherwise \u2026 camera trap images using deep learning and citizen science. \u2026", "cited_by": "https://scholar.google.com/scholar?q=related:06uC2RQoCLkJ:scholar.google.com/&scioq=biodivers*+OR+%22genetic+diversity%22+OR+%22*omic+diversity%22+OR+%22phylogenetic+diversity%22+OR+%22population+diversity%22+OR+%22species+diversity%22+OR+%22ecosystem+diversity%22+OR+%22functional+diversity%22+OR+%22microbial+diversity%22+OR+%22soil+diversity%22+AND+%22Deep+Learning%22&hl=en&as_sdt=0,5&as_ylo=2015&as_yhi=2021", "related_articles": "https://scholar.google.com/scholar?cluster=13332950766844029907&hl=en&as_sdt=0,5&as_ylo=2015&as_yhi=2021", "all_article_versions": "https://scholar.google.com/scholar?cluster=13332950766844029907&hl=en&as_sdt=0,5&as_ylo=2015&as_yhi=2021"}, {"title": "Notes of Life: A platform for recording species observations driven by artificial intelligence.", "title_link": "https://go.gale.com/ps/i.do?id=GALE%7CA646393868&sid=googleScholar&v=2.1&it=r&linkaccess=abs&issn=25350897&p=AONE&sw=w", "publication_info": "C Lin, J Wang, L Ji\u00a0- Biodiversity Information Science and Standards, 2019 - go.gale.com", "snippet": "\u2026 of biodiversity data, especially the large number of species images. It has been a new trend \nand hot topic on how to utilize artificial intelligence to mine big biodiversity \u2026 deep learning \u2026", "cited_by": "https://scholar.google.com/scholar?cluster=15337293986537327982&hl=en&as_sdt=0,5&as_ylo=2015&as_yhi=2021", "related_articles": "https://scholar.google.comjavascript:void(0)", "all_article_versions": "https://scholar.google.com/scholar?cluster=15337293986537327982&hl=en&as_sdt=0,5&as_ylo=2015&as_yhi=2021"}, {"title": "Chimera: A deep-learning approach for fusing multi-sensor data for forest classification and structural estimation", "title_link": "https://ui.adsabs.harvard.edu/abs/2019AGUFM.B21A..04C/abstract", "publication_info": "T Chang, B Rasmussen, BG Dickson\u2026\u00a0- AGU Fall Meeting\u00a0\u2026, 2019 - ui.adsabs.harvard.edu", "snippet": "\u2026 In this talk we describe a new approach to simultaneously classify forest land cover type \nand estimate continuous forest structure metrics using a deep learning model ensemble. Our \u2026", "cited_by": "https://scholar.google.com/scholar?cluster=12116627417711852840&hl=en&as_sdt=0,5&as_ylo=2015&as_yhi=2021", "related_articles": "https://scholar.google.comjavascript:void(0)", "all_article_versions": "https://scholar.google.com/scholar?cluster=12116627417711852840&hl=en&as_sdt=0,5&as_ylo=2015&as_yhi=2021"}, {"title": "Deep learning for tree crown detection in tropical forest", "title_link": "https://ieeexplore.ieee.org/abstract/document/9001817/", "publication_info": "Z Roslan, Z Awang, MN Husen\u2026\u00a0- 2020 14th\u00a0\u2026, 2020 - ieeexplore.ieee.org", "snippet": "\u2026 With the advancement of deep learning network, the proposed methodology uses the state-\u2026 \nuse of deep learning object detection model in airborne tree mapping, biodiversity surveys, \u2026", "cited_by": "https://scholar.google.com/scholar?cites=7700625784764257518&as_sdt=2005&sciodt=0,5&hl=en", "related_articles": "https://scholar.google.com/scholar?q=related:7lQWAVoe3moJ:scholar.google.com/&scioq=biodivers*+OR+%22genetic+diversity%22+OR+%22*omic+diversity%22+OR+%22phylogenetic+diversity%22+OR+%22population+diversity%22+OR+%22species+diversity%22+OR+%22ecosystem+diversity%22+OR+%22functional+diversity%22+OR+%22microbial+diversity%22+OR+%22soil+diversity%22+AND+%22Deep+Learning%22&hl=en&as_sdt=0,5&as_ylo=2015&as_yhi=2021", "all_article_versions": "https://scholar.google.comNone"}, {"title": "A workbench for species identification based on images and deep learning techniques", "title_link": "https://search.proquest.com/openview/d227f3f94e0f54ab073d9cc11579b750/1?pq-origsite=gscholar&cbl=2049297", "publication_info": "I Heredia, L Lloret, J Marco\u2026\u00a0- Biodiversity Information\u00a0\u2026, 2017 - search.proquest.com", "snippet": "We are currently studying the feasibility of applying deep learning techniques to natural \nsciences. In this contribution we will show our recent advances with an easy plug-and-play \u2026", "cited_by": "https://scholar.google.com/scholar?cluster=14682964610523013777&hl=en&as_sdt=0,5&as_ylo=2015&as_yhi=2021", "related_articles": "https://scholar.google.comjavascript:void(0)", "all_article_versions": "https://scholar.google.com/scholar?cluster=14682964610523013777&hl=en&as_sdt=0,5&as_ylo=2015&as_yhi=2021"}, {"title": "A deep learning based forest fire detection approach using UAV and YOLOv3", "title_link": "https://ieeexplore.ieee.org/abstract/document/8850815/", "publication_info": "Z Jiao, Y Zhang, J Xin, L Mu, Y Yi\u2026\u00a0- 2019 1st International\u00a0\u2026, 2019 - ieeexplore.ieee.org", "snippet": "\u2026 They can provide habitat for animals, maintain biodiversity and purify the air. Known as the \n\u201cLung of the Earth\u201d, the forest has rich natural and social economic values. However, current \u2026", "cited_by": "https://scholar.google.com/scholar?cites=422267633806377453&as_sdt=2005&sciodt=0,5&hl=en", "related_articles": "https://scholar.google.com/scholar?q=related:7YEs-Swy3AUJ:scholar.google.com/&scioq=biodivers*+OR+%22genetic+diversity%22+OR+%22*omic+diversity%22+OR+%22phylogenetic+diversity%22+OR+%22population+diversity%22+OR+%22species+diversity%22+OR+%22ecosystem+diversity%22+OR+%22functional+diversity%22+OR+%22microbial+diversity%22+OR+%22soil+diversity%22+AND+%22Deep+Learning%22&hl=en&as_sdt=0,5&as_ylo=2015&as_yhi=2021", "all_article_versions": "https://scholar.google.comNone"}, {"title": "ANIS:\u201cAccuracy of ecological Niches Improved by Satellite\u201d", "title_link": "https://elibrary.ru/item.asp?id=37287972", "publication_info": "C Eric, M Morgan, G Antoine, P Andrew\u00a0- \u2026\u00a0RESEARCH OF BIODIVERSITY\u00a0\u2026, 2018 - elibrary.ru", "snippet": "\u2026 The idea is also to make the best of the recent developments in deep learning technologies \n\u2026 Biodiversity Information Facility) in order to initiate a new generation of ENMs. Deep learning \u2026", "cited_by": "https://scholar.google.comjavascript:void(0)", "related_articles": "https://scholar.google.comjavascript:void(0)", "all_article_versions": "https://scholar.google.comNone"}, {"title": "[PDF][PDF] AI-based Identification of Plant Photographs from Herbarium Specimens", "title_link": "https://biss.pensoft.net/article/73751/download/pdf/", "publication_info": "H Go\u00ebau, P Bonnet, A Joly\u00a0- Biodiversity Information Science and\u00a0\u2026, 2021 - biss.pensoft.net", "snippet": "\u2026 Automated plant identification has recently improved significantly due to advances in \ndeep learning and the availability of large amounts of field photos. As an illustration, the \u2026", "cited_by": "https://scholar.google.com/scholar?cites=11415858160212241436&as_sdt=2005&sciodt=0,5&hl=en", "related_articles": "https://scholar.google.com/scholar?q=related:HOyxTYNGbZ4J:scholar.google.com/&scioq=biodivers*+OR+%22genetic+diversity%22+OR+%22*omic+diversity%22+OR+%22phylogenetic+diversity%22+OR+%22population+diversity%22+OR+%22species+diversity%22+OR+%22ecosystem+diversity%22+OR+%22functional+diversity%22+OR+%22microbial+diversity%22+OR+%22soil+diversity%22+AND+%22Deep+Learning%22&hl=en&as_sdt=0,5&as_ylo=2015&as_yhi=2021", "all_article_versions": "https://scholar.google.com/scholar?cluster=11415858160212241436&hl=en&as_sdt=0,5&as_ylo=2015&as_yhi=2021"}, {"title": "Deep learning approaches for tree species diversity mapping in a tropic wetland using airborne LiDAR and high resolution remote sensing images", "title_link": "https://ui.adsabs.harvard.edu/abs/2019AGUFM.B14A..06S/abstract", "publication_info": "Y Sun, Q Xin, J Huang\u00a0- AGU Fall Meeting Abstracts, 2019 - ui.adsabs.harvard.edu", "snippet": "\u2026 Three different deep learning methods (AlexNet, VGG16 and ResNet50) are modified to classify \n\u2026 , the deep learning based solution shows the potential in tree species diversity mapping. \u2026", "cited_by": "https://scholar.google.com/scholar?cluster=4773786354673869640&hl=en&as_sdt=0,5&as_ylo=2015&as_yhi=2021", "related_articles": "https://scholar.google.comjavascript:void(0)", "all_article_versions": "https://scholar.google.com/scholar?cluster=4773786354673869640&hl=en&as_sdt=0,5&as_ylo=2015&as_yhi=2021"}, {"title": "Fusion of Sentinel-2 and Sentinel-3 Imagery via Deep Learning", "title_link": "https://ui.adsabs.harvard.edu/abs/2019AGUFM.B11F2394M/abstract", "publication_info": "R Mukherjee, D Liu\u00a0- AGU Fall Meeting Abstracts, 2019 - ui.adsabs.harvard.edu", "snippet": "\u2026 Recently, deep learning superresolution algorithms have \u2026 In this research, a deep learning \nsuperresolution model is \u2026 The deep learning model is trained to learn the spatial feature \u2026", "cited_by": "https://scholar.google.com/scholar?cluster=15147114845003955362&hl=en&as_sdt=0,5&as_ylo=2015&as_yhi=2021", "related_articles": "https://scholar.google.comjavascript:void(0)", "all_article_versions": "https://scholar.google.com/scholar?cluster=15147114845003955362&hl=en&as_sdt=0,5&as_ylo=2015&as_yhi=2021"}, {"title": "Satellite Data Fusion of Multiple Observed XCO2 using Compressive Sensing and Deep Learning", "title_link": "https://ui.adsabs.harvard.edu/abs/2019AGUFM.B11F2400H/abstract", "publication_info": "M Halem, SSL Chukkapalli\u2026\u00a0- AGU Fall Meeting\u00a0\u2026, 2019 - ui.adsabs.harvard.edu", "snippet": "\u2026 Recent advances in Compressive Sensing (CS) when combined with Deep Learning (DL) \nand have profound potential impacts for recovering, discovering, extracting and enhancing \u2026", "cited_by": "https://scholar.google.com/scholar?cluster=3494364126804232680&hl=en&as_sdt=0,5&as_ylo=2015&as_yhi=2021", "related_articles": "https://scholar.google.comjavascript:void(0)", "all_article_versions": "https://scholar.google.com/scholar?cluster=3494364126804232680&hl=en&as_sdt=0,5&as_ylo=2015&as_yhi=2021"}, {"title": "Recognition of endangered pantanal animal species using deep learning methods", "title_link": "https://ieeexplore.ieee.org/abstract/document/8489369/", "publication_info": "MS de Arruda, G Spadon, JF Rodrigues\u2026\u00a0- \u2026\u00a0Joint Conference on\u00a0\u2026, 2018 - ieeexplore.ieee.org", "snippet": "\u2026 (eg, cattle ranching, agriculture, tourism) with the conservation of the biodiversity [3]. \nHowever, getting to know the biodiversity present in the vast area of Pantanal comes to be a big \u2026", "cited_by": "https://scholar.google.com/scholar?cites=7359426517179450734&as_sdt=2005&sciodt=0,5&hl=en", "related_articles": "https://scholar.google.com/scholar?q=related:bkUS62zvIWYJ:scholar.google.com/&scioq=biodivers*+OR+%22genetic+diversity%22+OR+%22*omic+diversity%22+OR+%22phylogenetic+diversity%22+OR+%22population+diversity%22+OR+%22species+diversity%22+OR+%22ecosystem+diversity%22+OR+%22functional+diversity%22+OR+%22microbial+diversity%22+OR+%22soil+diversity%22+AND+%22Deep+Learning%22&hl=en&as_sdt=0,5&as_ylo=2015&as_yhi=2021", "all_article_versions": "https://scholar.google.com/scholar?cluster=7359426517179450734&hl=en&as_sdt=0,5&as_ylo=2015&as_yhi=2021"}, {"title": "[PDF][PDF] Leaf Classifying Model in Crop Identification using Machine Learning Algorithm", "title_link": "https://www.academia.edu/download/65361848/IRJET_V7I1293.pdf", "publication_info": "G Muneeswari - 2020 - academia.edu", "snippet": "\u2026 image processing and deep learning through convolutional \u2026 and identifying crops of the \nbiodiversity beds using Anaconda\u2019\u2026 of a deep learning model using Random Forest Algorithm. \u2026", "cited_by": "https://scholar.google.com/scholar?q=related:Lgf2TtYLk7YJ:scholar.google.com/&scioq=biodivers*+OR+%22genetic+diversity%22+OR+%22*omic+diversity%22+OR+%22phylogenetic+diversity%22+OR+%22population+diversity%22+OR+%22species+diversity%22+OR+%22ecosystem+diversity%22+OR+%22functional+diversity%22+OR+%22microbial+diversity%22+OR+%22soil+diversity%22+AND+%22Deep+Learning%22&hl=en&as_sdt=0,5&as_ylo=2015&as_yhi=2021", "related_articles": "https://scholar.google.comjavascript:void(0)", "all_article_versions": "https://scholar.google.comNone"}, {"title": "Deep learning in forest structural parameter estimation using airborne lidar data", "title_link": "https://ieeexplore.ieee.org/abstract/document/9300163/", "publication_info": "H Liu, X Shen, L Cao, T Yun, Z Zhang\u2026\u00a0- IEEE Journal of\u00a0\u2026, 2020 - ieeexplore.ieee.org", "snippet": "\u2026 The novel deep learning algorithm has the potential to be a promising \u2026 a deep learning-based \nalgorithm (Deep-RBN) that combined the fully connected network (FCN) deep learning \u2026", "cited_by": "https://scholar.google.com/scholar?cites=14190455430085806899&as_sdt=2005&sciodt=0,5&hl=en", "related_articles": "https://scholar.google.com/scholar?q=related:MwtHhweg7sQJ:scholar.google.com/&scioq=biodivers*+OR+%22genetic+diversity%22+OR+%22*omic+diversity%22+OR+%22phylogenetic+diversity%22+OR+%22population+diversity%22+OR+%22species+diversity%22+OR+%22ecosystem+diversity%22+OR+%22functional+diversity%22+OR+%22microbial+diversity%22+OR+%22soil+diversity%22+AND+%22Deep+Learning%22&hl=en&as_sdt=0,5&as_ylo=2015&as_yhi=2021", "all_article_versions": "https://scholar.google.com/scholar?cluster=14190455430085806899&hl=en&as_sdt=0,5&as_ylo=2015&as_yhi=2021"}, {"title": "Automatic classification of trees using a UAV onboard camera and deep learning", "title_link": "https://arxiv.org/abs/1804.10390", "publication_info": "M Onishi, T Ise\u00a0- arXiv preprint arXiv:1804.10390, 2018 - arxiv.org", "snippet": "\u2026 UAV and a publicly available package for deep learning, we constructed a machine vision \u2026 \ndeep learning can use full feature information, so even if we use digital images, deep learning \u2026", "cited_by": "https://scholar.google.com/scholar?cites=7397219030600810036&as_sdt=2005&sciodt=0,5&hl=en", "related_articles": "https://scholar.google.com/scholar?q=related:NH64JIQzqGYJ:scholar.google.com/&scioq=biodivers*+OR+%22genetic+diversity%22+OR+%22*omic+diversity%22+OR+%22phylogenetic+diversity%22+OR+%22population+diversity%22+OR+%22species+diversity%22+OR+%22ecosystem+diversity%22+OR+%22functional+diversity%22+OR+%22microbial+diversity%22+OR+%22soil+diversity%22+AND+%22Deep+Learning%22&hl=en&as_sdt=0,5&as_ylo=2015&as_yhi=2021", "all_article_versions": "https://scholar.google.com/scholar?cluster=7397219030600810036&hl=en&as_sdt=0,5&as_ylo=2015&as_yhi=2021"}, {"title": "[PDF][PDF] Using Deep Learning to Monitor Coral Reef Health", "title_link": "https://mazziotti.uchicago.edu/journal/narayan_r.pdf", "publication_info": "R Narayan - mazziotti.uchicago.edu", "snippet": "\u2026 or convolutional neural networks (CNNs), a type of deep learning architecture most often \nused in image classification which generates functions that map the features in an input image \u2026", "cited_by": "https://scholar.google.com/scholar?q=related:NzaDjys4xNwJ:scholar.google.com/&scioq=biodivers*+OR+%22genetic+diversity%22+OR+%22*omic+diversity%22+OR+%22phylogenetic+diversity%22+OR+%22population+diversity%22+OR+%22species+diversity%22+OR+%22ecosystem+diversity%22+OR+%22functional+diversity%22+OR+%22microbial+diversity%22+OR+%22soil+diversity%22+AND+%22Deep+Learning%22&hl=en&as_sdt=0,5&as_ylo=2015&as_yhi=2021", "related_articles": "https://scholar.google.comjavascript:void(0)", "all_article_versions": "https://scholar.google.comNone"}, {"title": "Deep learning for coral classification", "title_link": "https://www.sciencedirect.com/science/article/pii/B9780128113189000211", "publication_info": "A Mahmood, M Bennamoun, S An, F Sohel\u2026\u00a0- Handbook of neural\u00a0\u2026, 2017 - Elsevier", "snippet": "\u2026 a rapid decline in our planet's marine biodiversity [5]. In order \u2026 of deep learning for automatic \nannotation of coral reef images. \u2026 Section 21.4 presents a brief introduction of deep learning \u2026", "cited_by": "https://scholar.google.com/scholar?cites=5324377336182479570&as_sdt=2005&sciodt=0,5&hl=en", "related_articles": "https://scholar.google.com/scholar?q=related:0hpMPfr840kJ:scholar.google.com/&scioq=biodivers*+OR+%22genetic+diversity%22+OR+%22*omic+diversity%22+OR+%22phylogenetic+diversity%22+OR+%22population+diversity%22+OR+%22species+diversity%22+OR+%22ecosystem+diversity%22+OR+%22functional+diversity%22+OR+%22microbial+diversity%22+OR+%22soil+diversity%22+AND+%22Deep+Learning%22&hl=en&as_sdt=0,5&as_ylo=2015&as_yhi=2021", "all_article_versions": "https://scholar.google.com/scholar?cluster=5324377336182479570&hl=en&as_sdt=0,5&as_ylo=2015&as_yhi=2021"}, {"title": "[HTML][HTML] Application of deep learning techniques for determining the spatial extent and classification of seagrass beds, Trang, Thailand", "title_link": "https://www.degruyter.com/document/doi/10.1515/bot-2018-0017/html", "publication_info": "T Yamakita, F Sodeyama, N Whanpetch\u2026\u00a0- Botanica\u00a0\u2026, 2019 - degruyter.com", "snippet": "\u2026 Chapter 3: Status, trends and future dynamics of biodiversity and ecosystems underpinning \n\u2026 The IPBES regional assessment report on biodiversity and ecosystem services for Asia and \u2026", "cited_by": "https://scholar.google.com/scholar?cites=15386880631165763089&as_sdt=2005&sciodt=0,5&hl=en", "related_articles": "https://scholar.google.com/scholar?q=related:ET75LWkuidUJ:scholar.google.com/&scioq=biodivers*+OR+%22genetic+diversity%22+OR+%22*omic+diversity%22+OR+%22phylogenetic+diversity%22+OR+%22population+diversity%22+OR+%22species+diversity%22+OR+%22ecosystem+diversity%22+OR+%22functional+diversity%22+OR+%22microbial+diversity%22+OR+%22soil+diversity%22+AND+%22Deep+Learning%22&hl=en&as_sdt=0,5&as_ylo=2015&as_yhi=2021", "all_article_versions": "https://scholar.google.com/scholar?cluster=15386880631165763089&hl=en&as_sdt=0,5&as_ylo=2015&as_yhi=2021"}, {"title": "[HTML][HTML] Developing deep learning models to automate rosewood tree species identification for CITES designation and implementation", "title_link": "https://www.degruyter.com/document/doi/10.1515/hf-2020-0006/html", "publication_info": "T He, Y Lu, L Jiao, Y Zhang, X Jiang, Y Yin\u00a0- Holzforschung, 2020 - degruyter.com", "snippet": "\u2026 deep learning model were analyzed, and the representative wood anatomical features that \nwere activated by the deep learning \u2026 train reliable and applicable deep learning models. The \u2026", "cited_by": "https://scholar.google.com/scholar?cites=3542022803284501837&as_sdt=2005&sciodt=0,5&hl=en", "related_articles": "https://scholar.google.com/scholar?q=related:TSUbIPnKJzEJ:scholar.google.com/&scioq=biodivers*+OR+%22genetic+diversity%22+OR+%22*omic+diversity%22+OR+%22phylogenetic+diversity%22+OR+%22population+diversity%22+OR+%22species+diversity%22+OR+%22ecosystem+diversity%22+OR+%22functional+diversity%22+OR+%22microbial+diversity%22+OR+%22soil+diversity%22+AND+%22Deep+Learning%22&hl=en&as_sdt=0,5&as_ylo=2015&as_yhi=2021", "all_article_versions": "https://scholar.google.com/scholar?cluster=3542022803284501837&hl=en&as_sdt=0,5&as_ylo=2015&as_yhi=2021"}, {"title": "[HTML][HTML] Predicting tree species from 3D laser scanning point clouds using deep learning", "title_link": "https://www.frontiersin.org/articles/10.3389/fpls.2021.635440/full", "publication_info": "D Seidel, P Annigh\u00f6fer, A Thielman\u2026\u00a0- Frontiers in Plant\u00a0\u2026, 2021 - frontiersin.org", "snippet": "\u2026 At the same time, the capabilities of existing deep learning algorithms with regard to 2D \nimage classifications are remarkable and became only available through the reduction in \u2026", "cited_by": "https://scholar.google.com/scholar?cites=1004299452648206181&as_sdt=2005&sciodt=0,5&hl=en", "related_articles": "https://scholar.google.com/scholar?q=related:ZS83-wf97w0J:scholar.google.com/&scioq=biodivers*+OR+%22genetic+diversity%22+OR+%22*omic+diversity%22+OR+%22phylogenetic+diversity%22+OR+%22population+diversity%22+OR+%22species+diversity%22+OR+%22ecosystem+diversity%22+OR+%22functional+diversity%22+OR+%22microbial+diversity%22+OR+%22soil+diversity%22+AND+%22Deep+Learning%22&hl=en&as_sdt=0,5&as_ylo=2015&as_yhi=2021", "all_article_versions": "https://scholar.google.com/scholar?cluster=1004299452648206181&hl=en&as_sdt=0,5&as_ylo=2015&as_yhi=2021"}, {"title": "A novel deep learning method to identify single tree species in UAV-based hyperspectral images", "title_link": "https://www.mdpi.com/695268", "publication_info": "GT Miyoshi, MS Arruda, LP Osco, J Marcato Junior\u2026\u00a0- Remote Sensing, 2020 - mdpi.com", "snippet": "\u2026 In this paper, we propose a novel deep learning approach for hyperspectral imagery to \nidentify single-tree species in highly-dense areas. We evaluated images with 25 spectral bands \u2026", "cited_by": "https://scholar.google.com/scholar?cites=12928207274035479030&as_sdt=2005&sciodt=0,5&hl=en", "related_articles": "https://scholar.google.com/scholar?q=related:9oGB5wQ4arMJ:scholar.google.com/&scioq=biodivers*+OR+%22genetic+diversity%22+OR+%22*omic+diversity%22+OR+%22phylogenetic+diversity%22+OR+%22population+diversity%22+OR+%22species+diversity%22+OR+%22ecosystem+diversity%22+OR+%22functional+diversity%22+OR+%22microbial+diversity%22+OR+%22soil+diversity%22+AND+%22Deep+Learning%22&hl=en&as_sdt=0,5&as_ylo=2015&as_yhi=2021", "all_article_versions": "https://scholar.google.com/scholar?cluster=12928207274035479030&hl=en&as_sdt=0,5&as_ylo=2015&as_yhi=2021"}, {"title": "[PDF][PDF] Audio-based Bird Species Identification with Deep Convolutional Neural Networks.", "title_link": "http://ceur-ws.org/Vol-2125/paper_140.pdf?ref=https://githubhelp.com", "publication_info": "M Lasseck\u00a0- CLEF (working notes), 2018 - ceur-ws.org", "snippet": "\u2026 This paper presents deep learning techniques for audio-\u2026 to be particularly useful for biodiversity \nmonitoring and education. It \u2026 With the rise of deep learning, since 2016, the best systems \u2026", "cited_by": "https://scholar.google.com/scholar?cites=10467799209182933958&as_sdt=2005&sciodt=0,5&hl=en", "related_articles": "https://scholar.google.com/scholar?q=related:xrN2g-sXRZEJ:scholar.google.com/&scioq=biodivers*+OR+%22genetic+diversity%22+OR+%22*omic+diversity%22+OR+%22phylogenetic+diversity%22+OR+%22population+diversity%22+OR+%22species+diversity%22+OR+%22ecosystem+diversity%22+OR+%22functional+diversity%22+OR+%22microbial+diversity%22+OR+%22soil+diversity%22+AND+%22Deep+Learning%22&hl=en&as_sdt=0,5&as_ylo=2015&as_yhi=2021", "all_article_versions": "https://scholar.google.com/scholar?cluster=10467799209182933958&hl=en&as_sdt=0,5&as_ylo=2015&as_yhi=2021"}, {"title": "[PDF][PDF] Using a deep convolutional neural network for extracting morphological traits from herbarium images", "title_link": "https://hal.archives-ouvertes.fr/hal-03500379/document", "publication_info": "Y Zhu, T Durand, E Chenin, M Pignal\u2026\u00a0- Biodiversity\u00a0\u2026, 2017 - hal.archives-ouvertes.fr", "snippet": "\u2026 We aim to use deep learning to provide a visual representation of words used to describe \nplants (eg simple, or compound leaf), and to associate those words with specimens in the \u2026", "cited_by": "https://scholar.google.com/scholar?cites=17843738601778521004&as_sdt=2005&sciodt=0,5&hl=en", "related_articles": "https://scholar.google.com/scholar?q=related:rCPv17exofcJ:scholar.google.com/&scioq=biodivers*+OR+%22genetic+diversity%22+OR+%22*omic+diversity%22+OR+%22phylogenetic+diversity%22+OR+%22population+diversity%22+OR+%22species+diversity%22+OR+%22ecosystem+diversity%22+OR+%22functional+diversity%22+OR+%22microbial+diversity%22+OR+%22soil+diversity%22+AND+%22Deep+Learning%22&hl=en&as_sdt=0,5&as_ylo=2015&as_yhi=2021", "all_article_versions": "https://scholar.google.com/scholar?cluster=17843738601778521004&hl=en&as_sdt=0,5&as_ylo=2015&as_yhi=2021"}, {"title": "[HTML][HTML] Earth Sciences", "title_link": "https://www.preprints.org/subject/browse/earth_sciences?filter=most_downloaded", "publication_info": "R On, D Learning\u00a0- Sat, 2019 - preprints.org", "snippet": "\u2026 Subject: Earth Sciences, Geology Keywords: High-spatial-resolution images; Geology; \nDeep learning; Remote sensing \u2026 Small Satellite Cloud Detection Based On Deep\u00a0\u2026", "cited_by": "https://scholar.google.com/scholar?q=related:e4bm-tPDtG8J:scholar.google.com/&scioq=biodivers*+OR+%22genetic+diversity%22+OR+%22*omic+diversity%22+OR+%22phylogenetic+diversity%22+OR+%22population+diversity%22+OR+%22species+diversity%22+OR+%22ecosystem+diversity%22+OR+%22functional+diversity%22+OR+%22microbial+diversity%22+OR+%22soil+diversity%22+AND+%22Deep+Learning%22&hl=en&as_sdt=0,5&as_ylo=2015&as_yhi=2021", "related_articles": "https://scholar.google.com/scholar?cluster=8049273749232846459&hl=en&as_sdt=0,5&as_ylo=2015&as_yhi=2021", "all_article_versions": "https://scholar.google.com/scholar?cluster=8049273749232846459&hl=en&as_sdt=0,5&as_ylo=2015&as_yhi=2021"}, {"title": "[PDF][PDF] DEEP LEARNING FOR ENVIRONMENTAL SENSING TOWARD SOCIAL WILDLIFE DATABASE", "title_link": "https://www.researchgate.net/profile/Felix-Michaud-2/publication/339211137_DEEP_LEARNING_FOR_ENVIRONMENTAL_SENSING_TOWARD_SOCIAL_WILDLIFE_DATABASE/links/5e442b1da6fdccd9659f91fb/DEEP-LEARNING-FOR-ENVIRONMENTAL-SENSING-TOWARD-SOCIAL-WILDLIFE-DATABASE.pdf", "publication_info": "C Duhart, S Russell, F Michaud, G Dublon, B Mayton\u2026 - researchgate.net", "snippet": "\u2026 We have presented an ongoing effort to deploy Deep Learning tools for automatic wildlife \nsurveying Our work shows how Deep Learning can advance significant opportunities for \u2026", "cited_by": "https://scholar.google.com/scholar?q=related:34iyHOzlRPUJ:scholar.google.com/&scioq=biodivers*+OR+%22genetic+diversity%22+OR+%22*omic+diversity%22+OR+%22phylogenetic+diversity%22+OR+%22population+diversity%22+OR+%22species+diversity%22+OR+%22ecosystem+diversity%22+OR+%22functional+diversity%22+OR+%22microbial+diversity%22+OR+%22soil+diversity%22+AND+%22Deep+Learning%22&hl=en&as_sdt=0,5&as_ylo=2015&as_yhi=2021", "related_articles": "https://scholar.google.com/scholar?cluster=17673503639965173983&hl=en&as_sdt=0,5&as_ylo=2015&as_yhi=2021", "all_article_versions": "https://scholar.google.com/scholar?cluster=17673503639965173983&hl=en&as_sdt=0,5&as_ylo=2015&as_yhi=2021"}, {"title": "[PDF][PDF] Audio based bird species identification using deep learning techniques", "title_link": "https://infoscience.epfl.ch/record/229232/files/16090547.pdf", "publication_info": "E Sprengel, M Jaggi, Y Kilcher, T Hofmann - 2016 - infoscience.epfl.ch", "snippet": "\u2026 Large scale, accurate bird recognition is essential for avian biodiversity conservation. It \nhelps us quantify the impact of land use and land management on bird species and is \u2026", "cited_by": "https://scholar.google.com/scholar?cites=5547300416462561345&as_sdt=2005&sciodt=0,5&hl=en", "related_articles": "https://scholar.google.com/citations?user=T3hAyLkAAAAJ&hl=en&oi=sra", "all_article_versions": "https://scholar.google.com/scholar?cluster=5547300416462561345&hl=en&as_sdt=0,5&as_ylo=2015&as_yhi=2021"}, {"title": "[PDF][PDF] LifeCLEF 2021 teaser: Biodiversity Identification and Prediction Challenges", "title_link": "https://www.researchgate.net/profile/Henning-Mueller-3/publication/348394323_LifeCLEF_2021_teaser_Biodiversity_Identification_and_Prediction_Challenges/links/5ffcb56d299bf140888c6f50/LifeCLEF-2021-teaser-Biodiversity-Identification-and-Prediction-Challenges.pdf", "publication_info": "WP Vellinga, P Bonnet, I Eggel, H M\u00fcller - researchgate.net", "snippet": "\u2026 for this competition and point counts to assess biodiversity from this particular location in South \n\u2026 In the past few years, deep learning approaches have transformed the field of automated \u2026", "cited_by": "https://scholar.google.com/scholar?q=related:un82qLpQeswJ:scholar.google.com/&scioq=biodivers*+OR+%22genetic+diversity%22+OR+%22*omic+diversity%22+OR+%22phylogenetic+diversity%22+OR+%22population+diversity%22+OR+%22species+diversity%22+OR+%22ecosystem+diversity%22+OR+%22functional+diversity%22+OR+%22microbial+diversity%22+OR+%22soil+diversity%22+AND+%22Deep+Learning%22&hl=en&as_sdt=0,5&as_ylo=2015&as_yhi=2021", "related_articles": "https://scholar.google.com/citations?user=UEZ9RlUAAAAJ&hl=en&oi=sra", "all_article_versions": "https://scholar.google.comNone"}, {"title": "Using deep learning to protect the diversity of the ecological environment Based on the prevention and control of alien species", "title_link": "https://iopscience.iop.org/article/10.1088/1755-1315/781/5/052007/meta", "publication_info": "H Han\u00a0- IOP Conference Series: Earth and Environmental\u00a0\u2026, 2021 - iopscience.iop.org", "snippet": "\u2026 environmental degradation, and biodiversity reduction, which in turn endangers one's own \nhealth and sustainable development. [10] The sharp decline in biodiversity has become an \u2026", "cited_by": "https://scholar.google.com/scholar?q=related:LDlBsaGm40oJ:scholar.google.com/&scioq=biodivers*+OR+%22genetic+diversity%22+OR+%22*omic+diversity%22+OR+%22phylogenetic+diversity%22+OR+%22population+diversity%22+OR+%22species+diversity%22+OR+%22ecosystem+diversity%22+OR+%22functional+diversity%22+OR+%22microbial+diversity%22+OR+%22soil+diversity%22+AND+%22Deep+Learning%22&hl=en&as_sdt=0,5&as_ylo=2015&as_yhi=2021", "related_articles": "https://scholar.google.com/scholar?cluster=5396339991913773356&hl=en&as_sdt=0,5&as_ylo=2015&as_yhi=2021", "all_article_versions": "https://scholar.google.com/scholar?cluster=5396339991913773356&hl=en&as_sdt=0,5&as_ylo=2015&as_yhi=2021"}, {"title": "Review on crop prediction using deep learning techniques", "title_link": "https://iopscience.iop.org/article/10.1088/1742-6596/1767/1/012026/meta", "publication_info": "MK Dharani, R Thamilselvan, P Natesan\u2026\u00a0- Journal of Physics\u00a0\u2026, 2021 - iopscience.iop.org", "snippet": "\u2026 The structure of the deep learning mainly termed as neural network which is processed with \n\u2026 on the biodiversity. The part of agriculture has a highest role in maintaining the biodiversity. \u2026", "cited_by": "https://scholar.google.com/scholar?cites=2730396477172441210&as_sdt=2005&sciodt=0,5&hl=en", "related_articles": "https://scholar.google.com/scholar?q=related:emDXNSFR5CUJ:scholar.google.com/&scioq=biodivers*+OR+%22genetic+diversity%22+OR+%22*omic+diversity%22+OR+%22phylogenetic+diversity%22+OR+%22population+diversity%22+OR+%22species+diversity%22+OR+%22ecosystem+diversity%22+OR+%22functional+diversity%22+OR+%22microbial+diversity%22+OR+%22soil+diversity%22+AND+%22Deep+Learning%22&hl=en&as_sdt=0,5&as_ylo=2015&as_yhi=2021", "all_article_versions": "https://scholar.google.com/scholar?cluster=2730396477172441210&hl=en&as_sdt=0,5&as_ylo=2015&as_yhi=2021"}, {"title": "Deep learning on underwater marine object detection: A survey", "title_link": "https://link.springer.com/chapter/10.1007/978-3-319-70353-4_13", "publication_info": "M Moniruzzaman, SMS Islam, M Bennamoun\u2026\u00a0- \u2026\u00a0on Advanced Concepts\u00a0\u2026, 2017 - Springer", "snippet": "\u2026 Deep learning, also known as deep machine learning or \u2026 This paper systematically \ndescribes the use of deep learning \u2026 , and the features and deep learning architectures used are \u2026", "cited_by": "https://scholar.google.com/scholar?cites=15312204871759427541&as_sdt=2005&sciodt=0,5&hl=en", "related_articles": "https://scholar.google.com/scholar?q=related:1fc5DTThf9QJ:scholar.google.com/&scioq=biodivers*+OR+%22genetic+diversity%22+OR+%22*omic+diversity%22+OR+%22phylogenetic+diversity%22+OR+%22population+diversity%22+OR+%22species+diversity%22+OR+%22ecosystem+diversity%22+OR+%22functional+diversity%22+OR+%22microbial+diversity%22+OR+%22soil+diversity%22+AND+%22Deep+Learning%22&hl=en&as_sdt=0,5&as_ylo=2015&as_yhi=2021", "all_article_versions": "https://scholar.google.com/scholar?cluster=15312204871759427541&hl=en&as_sdt=0,5&as_ylo=2015&as_yhi=2021"}, {"title": "Deep learning-based tree classification using mobile LiDAR data", "title_link": "https://www.tandfonline.com/doi/abs/10.1080/2150704X.2015.1088668", "publication_info": "H Guan, Y Yu, Z Ji, J Li, Q Zhang\u00a0- Remote Sensing Letters, 2015 - Taylor & Francis", "snippet": "\u2026 In this letter, we propose a tree classification method, which applies a deep learning \u2026 \nBased on waveform representation, deep learning using deep Boltzmann machines (DBMs) \u2026", "cited_by": "https://scholar.google.com/scholar?cites=17112881199731360678&as_sdt=2005&sciodt=0,5&hl=en", "related_articles": "https://scholar.google.com/scholar?q=related:psNygcgqfe0J:scholar.google.com/&scioq=biodivers*+OR+%22genetic+diversity%22+OR+%22*omic+diversity%22+OR+%22phylogenetic+diversity%22+OR+%22population+diversity%22+OR+%22species+diversity%22+OR+%22ecosystem+diversity%22+OR+%22functional+diversity%22+OR+%22microbial+diversity%22+OR+%22soil+diversity%22+AND+%22Deep+Learning%22&hl=en&as_sdt=0,5&as_ylo=2015&as_yhi=2021", "all_article_versions": "https://scholar.google.com/scholar?cluster=17112881199731360678&hl=en&as_sdt=0,5&as_ylo=2015&as_yhi=2021"}, {"title": "[HTML][HTML] From chemoinformatics to deep learning: an open road to drug discovery", "title_link": "https://www.future-science.com/doi/full/10.4155/fmc-2018-0449", "publication_info": "LLG Ferreira, AD Andricopulo\u00a0- Future Medicinal Chemistry, 2019 - Future Science", "snippet": "\u2026 The evolution of the ANNs has culminated in the development of deep learning (DL) systems, \nso named to contrast them with the conventional shallow networks. Performing better than \u2026", "cited_by": "https://scholar.google.com/scholar?cites=9654599394456362131&as_sdt=2005&sciodt=0,5&hl=en", "related_articles": "https://scholar.google.com/scholar?q=related:k9xFO_8G_IUJ:scholar.google.com/&scioq=biodivers*+OR+%22genetic+diversity%22+OR+%22*omic+diversity%22+OR+%22phylogenetic+diversity%22+OR+%22population+diversity%22+OR+%22species+diversity%22+OR+%22ecosystem+diversity%22+OR+%22functional+diversity%22+OR+%22microbial+diversity%22+OR+%22soil+diversity%22+AND+%22Deep+Learning%22&hl=en&as_sdt=0,5&as_ylo=2015&as_yhi=2021", "all_article_versions": "https://scholar.google.com/scholar?cluster=9654599394456362131&hl=en&as_sdt=0,5&as_ylo=2015&as_yhi=2021"}, {"title": "[BOOK][B] Automated High-Throughput Organismal Image Segmentation Using Deep Learning for Massive Phenotypic Analysis", "title_link": "https://search.proquest.com/openview/2a5eebaf61523ee45e153ced8472a525/1?pq-origsite=gscholar&cbl=18750&diss=y", "publication_info": "ST Schwartz - 2021 - search.proquest.com", "snippet": "\u2026 biodiversity from image databases. Image segmentation meta- algorithms using deep \nlearning \u2026 (CNNs) have been trained on a small fraction of biodiversity, thus limiting their utility. \u2026", "cited_by": "https://scholar.google.com/scholar?cites=7606874635122994751&as_sdt=2005&sciodt=0,5&hl=en", "related_articles": "https://scholar.google.com/scholar?q=related:P25vfS0MkWkJ:scholar.google.com/&scioq=biodivers*+OR+%22genetic+diversity%22+OR+%22*omic+diversity%22+OR+%22phylogenetic+diversity%22+OR+%22population+diversity%22+OR+%22species+diversity%22+OR+%22ecosystem+diversity%22+OR+%22functional+diversity%22+OR+%22microbial+diversity%22+OR+%22soil+diversity%22+AND+%22Deep+Learning%22&hl=en&as_sdt=0,5&as_ylo=2015&as_yhi=2021", "all_article_versions": "https://scholar.google.com/scholar?cluster=7606874635122994751&hl=en&as_sdt=0,5&as_ylo=2015&as_yhi=2021"}, {"title": "The Flora Incognita app\u2013interactive plant species identification", "title_link": "https://besjournals.onlinelibrary.wiley.com/doi/abs/10.1111/2041-210X.13611", "publication_info": "P M\u00e4der, D Boho, M Rzanny, M Seeland\u2026\u00a0- Methods in Ecology\u00a0\u2026, 2021 - Wiley Online Library", "snippet": "\u2026 Specifically developed deep learning algorithms, trained on an extensive repository of plant \n\u2026 data exchange with biodiversity platforms like the Global Biodiversity Information Facility (\u2026", "cited_by": "https://scholar.google.com/scholar?cites=9896255724434341243&as_sdt=2005&sciodt=0,5&hl=en", "related_articles": "https://scholar.google.com/citations?user=8r5t0FMAAAAJ&hl=en&oi=sra", "all_article_versions": "https://scholar.google.com/scholar?cluster=9896255724434341243&hl=en&as_sdt=0,5&as_ylo=2015&as_yhi=2021"}, {"title": "U-Infuse: Democratization of Customizable Deep Learning for Object Detection", "title_link": "https://www.mdpi.com/1064374", "publication_info": "A Shepley, G Falzon, C Lawson, P Meek, P Kwan\u00a0- Sensors, 2021 - mdpi.com", "snippet": "\u2026 data used in biodiversity conservation and management \u2026 Deep learning models have \nbeen used to achieve this task \u2026 need to democratize access to deep learning technologies by \u2026", "cited_by": "https://scholar.google.com/scholar?q=related:DjURbeEU2igJ:scholar.google.com/&scioq=biodivers*+OR+%22genetic+diversity%22+OR+%22*omic+diversity%22+OR+%22phylogenetic+diversity%22+OR+%22population+diversity%22+OR+%22species+diversity%22+OR+%22ecosystem+diversity%22+OR+%22functional+diversity%22+OR+%22microbial+diversity%22+OR+%22soil+diversity%22+AND+%22Deep+Learning%22&hl=en&as_sdt=0,5&as_ylo=2015&as_yhi=2021", "related_articles": "https://scholar.google.com/scholar?cluster=2943688264870081806&hl=en&as_sdt=0,5&as_ylo=2015&as_yhi=2021", "all_article_versions": "https://scholar.google.com/scholar?cluster=2943688264870081806&hl=en&as_sdt=0,5&as_ylo=2015&as_yhi=2021"}, {"title": "Landslide detection of hyperspectral remote sensing data based on deep learning with constrains", "title_link": "https://ieeexplore.ieee.org/abstract/document/8911205/", "publication_info": "C Ye, Y Li, P Cui, L Liang, S Pirasteh\u2026\u00a0- IEEE Journal of\u00a0\u2026, 2019 - ieeexplore.ieee.org", "snippet": "\u2026 deep learning-based methods for landslide detection on hyperspectral images. We proposes \na deep learning \u2026 heterogeneous forest biodiversity assessment,\u201d Int. J. Remote Sens., vol. \u2026", "cited_by": "https://scholar.google.com/scholar?cites=13901080237254303453&as_sdt=2005&sciodt=0,5&hl=en", "related_articles": "https://scholar.google.com/scholar?q=related:3d6-H9OO6sAJ:scholar.google.com/&scioq=biodivers*+OR+%22genetic+diversity%22+OR+%22*omic+diversity%22+OR+%22phylogenetic+diversity%22+OR+%22population+diversity%22+OR+%22species+diversity%22+OR+%22ecosystem+diversity%22+OR+%22functional+diversity%22+OR+%22microbial+diversity%22+OR+%22soil+diversity%22+AND+%22Deep+Learning%22&hl=en&as_sdt=0,5&as_ylo=2015&as_yhi=2021", "all_article_versions": "https://scholar.google.com/scholar?cluster=13901080237254303453&hl=en&as_sdt=0,5&as_ylo=2015&as_yhi=2021"}, {"title": "Ensemble of deep learning-based multimodal remote sensing image classification model on unmanned aerial vehicle networks", "title_link": "https://www.mdpi.com/1370426", "publication_info": "GP Joshi, F Alenezi, G Thirumoorthy, AK Dutta, J You\u00a0- Mathematics, 2021 - mdpi.com", "snippet": "\u2026 Detrimental modifications in land-use and land-cover (LULC) are the primary contributor \nto dramatic climate changes, terrestrial biodiversity losses, and harms to the ecosystem [2]. \u2026", "cited_by": "https://scholar.google.com/scholar?cites=2062069997004416376&as_sdt=2005&sciodt=0,5&hl=en", "related_articles": "https://scholar.google.com/scholar?q=related:eGVwqbzxnRwJ:scholar.google.com/&scioq=biodivers*+OR+%22genetic+diversity%22+OR+%22*omic+diversity%22+OR+%22phylogenetic+diversity%22+OR+%22population+diversity%22+OR+%22species+diversity%22+OR+%22ecosystem+diversity%22+OR+%22functional+diversity%22+OR+%22microbial+diversity%22+OR+%22soil+diversity%22+AND+%22Deep+Learning%22&hl=en&as_sdt=0,5&as_ylo=2015&as_yhi=2021", "all_article_versions": "https://scholar.google.com/scholar?cluster=2062069997004416376&hl=en&as_sdt=0,5&as_ylo=2015&as_yhi=2021"}, {"title": "Seed Dispenser using Drones and Deep Learning Techniques for Reforestation", "title_link": "https://ieeexplore.ieee.org/abstract/document/9418227/", "publication_info": "GVS Lohit, D Bisht\u00a0- 2021 5th International Conference on\u00a0\u2026, 2021 - ieeexplore.ieee.org", "snippet": "\u2026 The main and primary reason for this, is continuing to be the agricultural expansion and \ncommercial production, which leads to loss of forest biodiversity. Almost 40 percent of the \u2026", "cited_by": "https://scholar.google.com/scholar?cites=10203096387037476148&as_sdt=2005&sciodt=0,5&hl=en", "related_articles": "https://scholar.google.com/scholar?q=related:NLVwDhuumI0J:scholar.google.com/&scioq=biodivers*+OR+%22genetic+diversity%22+OR+%22*omic+diversity%22+OR+%22phylogenetic+diversity%22+OR+%22population+diversity%22+OR+%22species+diversity%22+OR+%22ecosystem+diversity%22+OR+%22functional+diversity%22+OR+%22microbial+diversity%22+OR+%22soil+diversity%22+AND+%22Deep+Learning%22&hl=en&as_sdt=0,5&as_ylo=2015&as_yhi=2021", "all_article_versions": "https://scholar.google.comNone"}, {"title": "Plant Identification: Experts vs. Machines in the Era of Deep Learning", "title_link": "https://books.google.com/books?hl=en&lr=&id=4upgDwAAQBAJ&oi=fnd&pg=PA131&dq=biodivers*+OR+%22genetic+diversity%22+OR+%22*omic+diversity%22+OR+%22phylogenetic+diversity%22+OR+%22population+diversity%22+OR+%22species+diversity%22+OR+%22ecosystem+diversity%22+OR+%22functional+diversity%22+OR+%22microbial+diversity%22+OR+%22soil+diversity%22+AND+%22Deep+Learning%22&ots=U8vnpUDIaz&sig=7-weVqxDKlb1LVaPWkNfP2LJHaI", "publication_info": "DLTCF Experts\u00a0- \u2026\u00a0Applications for Environmental & Biodiversity\u00a0\u2026, 2018 - books.google.com", "snippet": "Automated identification of plants and animals have improved considerably in the last few \nyears, in particular thanks to the recent advances in deep learning. The next big question is \u2026", "cited_by": "https://scholar.google.com/scholar?q=related:0hCw65bzQ0AJ:scholar.google.com/&scioq=biodivers*+OR+%22genetic+diversity%22+OR+%22*omic+diversity%22+OR+%22phylogenetic+diversity%22+OR+%22population+diversity%22+OR+%22species+diversity%22+OR+%22ecosystem+diversity%22+OR+%22functional+diversity%22+OR+%22microbial+diversity%22+OR+%22soil+diversity%22+AND+%22Deep+Learning%22&hl=en&as_sdt=0,5&as_ylo=2015&as_yhi=2021", "related_articles": "https://scholar.google.comjavascript:void(0)", "all_article_versions": "https://scholar.google.comNone"}, {"title": "[PDF][PDF] Counting Sea Lions from Aerial Photography using Deep Learning with Density Maps", "title_link": "https://drive.google.com/file/d/1KKAyoKPK3XT-bGt1nap7Kn1_JiymuxWc/view", "publication_info": "CP PADUBIDRI, A KAMILARIS, S KARATSIOLIS\u2026 - 2018 - drive.google.com", "snippet": "\u2026 populations in relation to biodiversity and maintain balance \u2026 of computer vision, through \ndeep learning (DL) architecture, \u2026 Results We have trained two deep learning models, a basic \u2026", "cited_by": "https://scholar.google.com/scholar?q=related:-rFRJhsvhicJ:scholar.google.com/&scioq=biodivers*+OR+%22genetic+diversity%22+OR+%22*omic+diversity%22+OR+%22phylogenetic+diversity%22+OR+%22population+diversity%22+OR+%22species+diversity%22+OR+%22ecosystem+diversity%22+OR+%22functional+diversity%22+OR+%22microbial+diversity%22+OR+%22soil+diversity%22+AND+%22Deep+Learning%22&hl=en&as_sdt=0,5&as_ylo=2015&as_yhi=2021", "related_articles": "https://scholar.google.comjavascript:void(0)", "all_article_versions": "https://scholar.google.comNone"}, {"title": "Leveraging the Benefits of Open Data Services for Natural History Collection Management", "title_link": "https://search.proquest.com/openview/34f7acdbc07cbb90b3504ec693abbd5d/1?pq-origsite=gscholar&cbl=2049297", "publication_info": "M Schermer, D Duin\u00a0- Biodiversity Information Science and\u00a0\u2026, 2018 - search.proquest.com", "snippet": "\u2026 Naturalis Biodiversity Center, home to one of the largest \u2026 To this end, we developed the \nNetherlands Biodiversity Data \u2026 use in the development of deep learning models, thematic portals (\u2026", "cited_by": "https://scholar.google.com/scholar?cluster=7630638777951278499&hl=en&as_sdt=0,5&as_ylo=2015&as_yhi=2021", "related_articles": "https://scholar.google.comjavascript:void(0)", "all_article_versions": "https://scholar.google.com/scholar?cluster=7630638777951278499&hl=en&as_sdt=0,5&as_ylo=2015&as_yhi=2021"}, {"title": "[HTML][HTML] Associations between trees and grass presence with childhood asthma prevalence using deep learning image segmentation and a novel green view index", "title_link": "https://www.sciencedirect.com/science/article/pii/S0269749121011647", "publication_info": "H Yu, Y Zhou, R Wang, Z Qian, LD Knibbs\u2026\u00a0- Environmental\u00a0\u2026, 2021 - Elsevier", "snippet": "\u2026 This study showed that using street view images with a deep learning method is a promising \napproach to assess exposure to green space. With this novel method, we observed that \u2026", "cited_by": "https://scholar.google.com/scholar?cites=7588649392717908477&as_sdt=2005&sciodt=0,5&hl=en", "related_articles": "https://scholar.google.com/scholar?q=related:_UnvkWpMUGkJ:scholar.google.com/&scioq=biodivers*+OR+%22genetic+diversity%22+OR+%22*omic+diversity%22+OR+%22phylogenetic+diversity%22+OR+%22population+diversity%22+OR+%22species+diversity%22+OR+%22ecosystem+diversity%22+OR+%22functional+diversity%22+OR+%22microbial+diversity%22+OR+%22soil+diversity%22+AND+%22Deep+Learning%22&hl=en&as_sdt=0,5&as_ylo=2015&as_yhi=2021", "all_article_versions": "https://scholar.google.com/scholar?cluster=7588649392717908477&hl=en&as_sdt=0,5&as_ylo=2015&as_yhi=2021"}, {"title": "[PDF][PDF] Extinction in the Anthropocene", "title_link": "https://www.cell.com/current-biology/pdf/S0960-9822(19)30885-1.pdf", "publication_info": "ST Turvey, JJ Crees\u00a0- Current Biology, 2019 - cell.com", "snippet": "\u2026 A survey on deep learning in medical image analysis. Med. Image Anal. \u2026 punctuated by \nbrief intervals of hugely elevated biodiversity loss caused by natural events including volcanism, \u2026", "cited_by": "https://scholar.google.com/scholar?cites=3719890214929347054&as_sdt=2005&sciodt=0,5&hl=en", "related_articles": "https://scholar.google.com/scholar?q=related:7rFQEHG0nzMJ:scholar.google.com/&scioq=biodivers*+OR+%22genetic+diversity%22+OR+%22*omic+diversity%22+OR+%22phylogenetic+diversity%22+OR+%22population+diversity%22+OR+%22species+diversity%22+OR+%22ecosystem+diversity%22+OR+%22functional+diversity%22+OR+%22microbial+diversity%22+OR+%22soil+diversity%22+AND+%22Deep+Learning%22&hl=en&as_sdt=0,5&as_ylo=2015&as_yhi=2021", "all_article_versions": "https://scholar.google.com/scholar?cluster=3719890214929347054&hl=en&as_sdt=0,5&as_ylo=2015&as_yhi=2021"}, {"title": "Identifying animal species in camera trap images using deep learning and citizen science", "title_link": "https://besjournals.onlinelibrary.wiley.com/doi/abs/10.1111/2041-210X.13099", "publication_info": "M Willi, RT Pitman, AW Cardoso\u2026\u00a0- Methods in Ecology\u00a0\u2026, 2019 - Wiley Online Library", "snippet": "\u2026 Advances in machine learning, especially deep learning, allow for accurate automatic \u2026 The \ngoals of this study were to (a) assess the accuracy of deep learning in classifying camera trap \u2026", "cited_by": "https://scholar.google.com/scholar?cites=18275883569063522485&as_sdt=2005&sciodt=0,5&hl=en", "related_articles": "https://scholar.google.com/scholar?q=related:tfBtukb7oP0J:scholar.google.com/&scioq=biodivers*+OR+%22genetic+diversity%22+OR+%22*omic+diversity%22+OR+%22phylogenetic+diversity%22+OR+%22population+diversity%22+OR+%22species+diversity%22+OR+%22ecosystem+diversity%22+OR+%22functional+diversity%22+OR+%22microbial+diversity%22+OR+%22soil+diversity%22+AND+%22Deep+Learning%22&hl=en&as_sdt=0,5&as_ylo=2015&as_yhi=2021", "all_article_versions": "https://scholar.google.com/scholar?cluster=18275883569063522485&hl=en&as_sdt=0,5&as_ylo=2015&as_yhi=2021"}, {"title": "Hierarchical classification of very small objects: Application to the detection of arthropod species", "title_link": "https://ieeexplore.ieee.org/abstract/document/9411844/", "publication_info": "P Tresson, D Carval, P Tixier, W Puech\u00a0- IEEE Access, 2021 - ieeexplore.ieee.org", "snippet": "\u2026 that are challenging for the use of deep learning. Classes are often imbalanced, similar, \u2026 \nbiodiversity. This dataset shows several constraints that are frequent when using deep learning \u2026", "cited_by": "https://scholar.google.com/scholar?cites=16775649959027467043&as_sdt=2005&sciodt=0,5&hl=en", "related_articles": "https://scholar.google.com/citations?user=es0QRS4AAAAJ&hl=en&oi=sra", "all_article_versions": "https://scholar.google.com/scholar?cluster=16775649959027467043&hl=en&as_sdt=0,5&as_ylo=2015&as_yhi=2021"}, {"title": "Mosquito detection with neural networks: the buzz of deep learning", "title_link": "https://arxiv.org/abs/1705.05180", "publication_info": "I Kiskin, BP Orozco, T Windebank, D Zilli\u2026\u00a0- arXiv preprint arXiv\u00a0\u2026, 2017 - arxiv.org", "snippet": "\u2026 deep learning architectures trained on large data sets. This paper presents an application of \ndeep learning \u2026 Sound can therefore be used to locate individuals for biodiversity monitoring, \u2026", "cited_by": "https://scholar.google.com/scholar?cites=17356704119148255823&as_sdt=2005&sciodt=0,5&hl=en", "related_articles": "https://scholar.google.com/scholar?q=related:TxpkxW9m3_AJ:scholar.google.com/&scioq=biodivers*+OR+%22genetic+diversity%22+OR+%22*omic+diversity%22+OR+%22phylogenetic+diversity%22+OR+%22population+diversity%22+OR+%22species+diversity%22+OR+%22ecosystem+diversity%22+OR+%22functional+diversity%22+OR+%22microbial+diversity%22+OR+%22soil+diversity%22+AND+%22Deep+Learning%22&hl=en&as_sdt=0,5&as_ylo=2015&as_yhi=2021", "all_article_versions": "https://scholar.google.com/scholar?cluster=17356704119148255823&hl=en&as_sdt=0,5&as_ylo=2015&as_yhi=2021"}, {"title": "[PDF][PDF] Mosquito Detection using Deep Learning based on Acoustics", "title_link": "https://www.cibgp.com/article_7902_40a87cb2089e870a7aefb278fa2ad2f5.pdf", "publication_info": "AS Bist, M Mursleen, L Mohan, H Pant\u2026\u00a0- Journal of Contemporary\u00a0\u2026, 2021 - cibgp.com", "snippet": "\u2026 proposing a deep learning based pipeline \u2026 Deep learning for detection of bird vocalisations \n[8] Authors used deep auto-encoders for identifying bird activity that will lead to biodiversity \u2026", "cited_by": "https://scholar.google.com/scholar?q=related:jPpZmr2Tn44J:scholar.google.com/&scioq=biodivers*+OR+%22genetic+diversity%22+OR+%22*omic+diversity%22+OR+%22phylogenetic+diversity%22+OR+%22population+diversity%22+OR+%22species+diversity%22+OR+%22ecosystem+diversity%22+OR+%22functional+diversity%22+OR+%22microbial+diversity%22+OR+%22soil+diversity%22+AND+%22Deep+Learning%22&hl=en&as_sdt=0,5&as_ylo=2015&as_yhi=2021", "related_articles": "https://scholar.google.com/scholar?cluster=10277095317230451340&hl=en&as_sdt=0,5&as_ylo=2015&as_yhi=2021", "all_article_versions": "https://scholar.google.com/scholar?cluster=10277095317230451340&hl=en&as_sdt=0,5&as_ylo=2015&as_yhi=2021"}, {"title": "Automatic acoustic detection of birds through deep learning: the first bird audio detection challenge", "title_link": "https://besjournals.onlinelibrary.wiley.com/doi/abs/10.1111/2041-210X.13103", "publication_info": "D Stowell, MD Wood, H Pamu\u0142a\u2026\u00a0- Methods in Ecology\u00a0\u2026, 2019 - Wiley Online Library", "snippet": "\u2026 power but also due to deep learning methods that can learn \u2026 its outcomes, with new deep \nlearning methods able to achieve \u2026 art represented by the deep learning methods that excelled \u2026", "cited_by": "https://scholar.google.com/scholar?cites=50270686932665232&as_sdt=2005&sciodt=0,5&hl=en", "related_articles": "https://scholar.google.com/scholar?q=related:kIM8ZeyYsgAJ:scholar.google.com/&scioq=biodivers*+OR+%22genetic+diversity%22+OR+%22*omic+diversity%22+OR+%22phylogenetic+diversity%22+OR+%22population+diversity%22+OR+%22species+diversity%22+OR+%22ecosystem+diversity%22+OR+%22functional+diversity%22+OR+%22microbial+diversity%22+OR+%22soil+diversity%22+AND+%22Deep+Learning%22&hl=en&as_sdt=0,5&as_ylo=2015&as_yhi=2021", "all_article_versions": "https://scholar.google.com/scholar?cluster=50270686932665232&hl=en&as_sdt=0,5&as_ylo=2015&as_yhi=2021"}, {"title": "Deep learning for fine-grained image analysis: A survey", "title_link": "https://arxiv.org/abs/1907.03069", "publication_info": "XS Wei, J Wu, Q Cui\u00a0- arXiv preprint arXiv:1907.03069, 2019 - arxiv.org", "snippet": "\u2026 deep learning, recent years have witnessed remarkable progress of FGIA using deep learning \n\u2026 In this paper, we aim to give a survey on recent advances of deep learning based FGIA \u2026", "cited_by": "https://scholar.google.com/scholar?cites=3987780767402723988&as_sdt=2005&sciodt=0,5&hl=en", "related_articles": "https://scholar.google.com/scholar?q=related:lIos03pxVzcJ:scholar.google.com/&scioq=biodivers*+OR+%22genetic+diversity%22+OR+%22*omic+diversity%22+OR+%22phylogenetic+diversity%22+OR+%22population+diversity%22+OR+%22species+diversity%22+OR+%22ecosystem+diversity%22+OR+%22functional+diversity%22+OR+%22microbial+diversity%22+OR+%22soil+diversity%22+AND+%22Deep+Learning%22&hl=en&as_sdt=0,5&as_ylo=2015&as_yhi=2021", "all_article_versions": "https://scholar.google.com/scholar?cluster=3987780767402723988&hl=en&as_sdt=0,5&as_ylo=2015&as_yhi=2021"}, {"title": "Automated bird counting with deep learning for regional bird distribution mapping", "title_link": "https://www.mdpi.com/770228", "publication_info": "HG Ak\u00e7ay, B Kabasakal, D Aksu, N Demir, M \u00d6z\u2026\u00a0- Animals, 2020 - mdpi.com", "snippet": "\u2026 are good indicators of habitat quality and biodiversity [4,5,6,7]. However, recent studies \nindicate that likewise the most of the global biodiversity components, birds are declining in the \u2026", "cited_by": "https://scholar.google.com/scholar?cites=13471720154428475843&as_sdt=2005&sciodt=0,5&hl=en", "related_articles": "https://scholar.google.com/citations?user=1_yfwhEAAAAJ&hl=en&oi=sra", "all_article_versions": "https://scholar.google.com/scholar?cluster=13471720154428475843&hl=en&as_sdt=0,5&as_ylo=2015&as_yhi=2021"}, {"title": "Deep learning for land use and land cover classification based on hyperspectral and multispectral earth observation data: A review", "title_link": "https://www.mdpi.com/788092", "publication_info": "A Vali, S Comai, M Matteucci\u00a0- Remote Sensing, 2020 - mdpi.com", "snippet": "\u2026 are the leading contributors to terrestrial biodiversity losses [2], \u2026 In the last decade, Deep \nLearning algorithms have shown \u2026 However, despite the massive success of deep learning in \u2026", "cited_by": "https://scholar.google.com/scholar?cites=4126890639917523759&as_sdt=2005&sciodt=0,5&hl=en", "related_articles": "https://scholar.google.com/scholar?q=related:LyMr-yupRTkJ:scholar.google.com/&scioq=biodivers*+OR+%22genetic+diversity%22+OR+%22*omic+diversity%22+OR+%22phylogenetic+diversity%22+OR+%22population+diversity%22+OR+%22species+diversity%22+OR+%22ecosystem+diversity%22+OR+%22functional+diversity%22+OR+%22microbial+diversity%22+OR+%22soil+diversity%22+AND+%22Deep+Learning%22&hl=en&as_sdt=0,5&as_ylo=2015&as_yhi=2021", "all_article_versions": "https://scholar.google.com/scholar?cluster=4126890639917523759&hl=en&as_sdt=0,5&as_ylo=2015&as_yhi=2021"}, {"title": "Semantic Retrieval of Microbiome Information Based on Deep Learning", "title_link": "https://link.springer.com/chapter/10.1007/978-981-33-6987-0_4", "publication_info": "J Alphonse, AN Binosh, S Raj, S Pal\u2026\u00a0- Advances in Computing\u00a0\u2026, 2021 - Springer", "snippet": "\u2026 Developing a fundamental understanding of the biodiversity of sewage microbiome or finding \nout the key species that can be targeted to significantly reduce the pathogenic population \u2026", "cited_by": "https://scholar.google.com/scholar?q=related:lgZQGC6fJ3YJ:scholar.google.com/&scioq=biodivers*+OR+%22genetic+diversity%22+OR+%22*omic+diversity%22+OR+%22phylogenetic+diversity%22+OR+%22population+diversity%22+OR+%22species+diversity%22+OR+%22ecosystem+diversity%22+OR+%22functional+diversity%22+OR+%22microbial+diversity%22+OR+%22soil+diversity%22+AND+%22Deep+Learning%22&hl=en&as_sdt=0,5&as_ylo=2015&as_yhi=2021", "related_articles": "https://scholar.google.com/scholar?cluster=8513948640892421782&hl=en&as_sdt=0,5&as_ylo=2015&as_yhi=2021", "all_article_versions": "https://scholar.google.com/scholar?cluster=8513948640892421782&hl=en&as_sdt=0,5&as_ylo=2015&as_yhi=2021"}, {"title": "Prototyping Artificial Intelligent Classifiers using Deep Learning", "title_link": "https://www.authorea.com/doi/full/10.22541/au.159493450.09431478", "publication_info": "HN Chege\u00a0- Authorea Preprints, 2020 - authorea.com", "snippet": "\u2026 Point 1: Deep learning algorithms are revolutionizing how \u2026 subfields, the use of deep learning \nis slowly but steadily increasing. \u2026 the general workflow of a deep learning pipeline meant to \u2026", "cited_by": "https://scholar.google.com/scholar?cites=6813188200394440701&as_sdt=2005&sciodt=0,5&hl=en", "related_articles": "https://scholar.google.com/scholar?q=related:_b9kCJJOjV4J:scholar.google.com/&scioq=biodivers*+OR+%22genetic+diversity%22+OR+%22*omic+diversity%22+OR+%22phylogenetic+diversity%22+OR+%22population+diversity%22+OR+%22species+diversity%22+OR+%22ecosystem+diversity%22+OR+%22functional+diversity%22+OR+%22microbial+diversity%22+OR+%22soil+diversity%22+AND+%22Deep+Learning%22&hl=en&as_sdt=0,5&as_ylo=2015&as_yhi=2021", "all_article_versions": "https://scholar.google.com/scholar?cluster=6813188200394440701&hl=en&as_sdt=0,5&as_ylo=2015&as_yhi=2021"}, {"title": "[HTML][HTML] Ecological evolution path of smart education platform based on deep learning and image detection", "title_link": "https://www.sciencedirect.com/science/article/pii/S0141933120305020", "publication_info": "Z Han, A Xu\u00a0- Microprocessors and Microsystems, 2021 - Elsevier", "snippet": "\u2026 Ecological columns are usually lined with biological species such as biodiversity, various \nstrips of natural elements, protecting the migration of animal habitat, preventing sandstorms, \u2026", "cited_by": "https://scholar.google.com/scholar?cites=7000234222160375294&as_sdt=2005&sciodt=0,5&hl=en", "related_articles": "https://scholar.google.com/scholar?q=related:_u1mrO_TJWEJ:scholar.google.com/&scioq=biodivers*+OR+%22genetic+diversity%22+OR+%22*omic+diversity%22+OR+%22phylogenetic+diversity%22+OR+%22population+diversity%22+OR+%22species+diversity%22+OR+%22ecosystem+diversity%22+OR+%22functional+diversity%22+OR+%22microbial+diversity%22+OR+%22soil+diversity%22+AND+%22Deep+Learning%22&hl=en&as_sdt=0,5&as_ylo=2015&as_yhi=2021", "all_article_versions": "https://scholar.google.comNone"}, {"title": "Comprehensive survey of deep learning in remote sensing: theories, tools, and challenges for the community", "title_link": "https://www.spiedigitallibrary.org/journals/Journal-of-Applied-Remote-Sensing/volume-11/issue-4/042609/Comprehensive-survey-of-deep-learning-in-remote-sensing--theories/10.1117/1.JRS.11.042609.short", "publication_info": "JE Ball, DT Anderson\u2026\u00a0- Journal of applied remote\u00a0\u2026, 2017 - spiedigitallibrary.org", "snippet": "\u2026 assess biodiversity modeling. Biodiversity occurs at all levels from molecular to individual \nanimals, to ecosystem, and to global. This requires a large variety of sensors and analysis at \u2026", "cited_by": "https://scholar.google.com/scholar?cites=7702196985800562138&as_sdt=2005&sciodt=0,5&hl=en", "related_articles": "https://scholar.google.com/scholar?q=related:2hW6wFmz42oJ:scholar.google.com/&scioq=biodivers*+OR+%22genetic+diversity%22+OR+%22*omic+diversity%22+OR+%22phylogenetic+diversity%22+OR+%22population+diversity%22+OR+%22species+diversity%22+OR+%22ecosystem+diversity%22+OR+%22functional+diversity%22+OR+%22microbial+diversity%22+OR+%22soil+diversity%22+AND+%22Deep+Learning%22&hl=en&as_sdt=0,5&as_ylo=2015&as_yhi=2021", "all_article_versions": "https://scholar.google.com/scholar?cluster=7702196985800562138&hl=en&as_sdt=0,5&as_ylo=2015&as_yhi=2021"}, {"title": "[HTML][HTML] Deep learning-based appearance features extraction for automated carp species identification", "title_link": "https://www.sciencedirect.com/science/article/pii/S0144860919302195", "publication_info": "A Banan, A Nasiri, A Taheri-Garavand\u00a0- Aquacultural Engineering, 2020 - Elsevier", "snippet": "\u2026 Hence, in this study, a deep learning neural network as a smart, real-time and non-destructive \nmethod was developed and applied to automate the identification of four economically \u2026", "cited_by": "https://scholar.google.com/scholar?cites=7608590179221884719&as_sdt=2005&sciodt=0,5&hl=en", "related_articles": "https://scholar.google.com/scholar?q=related:L88LunQkl2kJ:scholar.google.com/&scioq=biodivers*+OR+%22genetic+diversity%22+OR+%22*omic+diversity%22+OR+%22phylogenetic+diversity%22+OR+%22population+diversity%22+OR+%22species+diversity%22+OR+%22ecosystem+diversity%22+OR+%22functional+diversity%22+OR+%22microbial+diversity%22+OR+%22soil+diversity%22+AND+%22Deep+Learning%22&hl=en&as_sdt=0,5&as_ylo=2015&as_yhi=2021", "all_article_versions": "https://scholar.google.com/scholar?cluster=7608590179221884719&hl=en&as_sdt=0,5&as_ylo=2015&as_yhi=2021"}, {"title": "Proceedings of the 10th International Conference on Ecological Informatics: translating ecological data into knowledge and decisions in a rapidly changing world: ICEI\u00a0\u2026", "title_link": "https://www.db-thueringen.de/receive/dbt_mods_00038375", "publication_info": "J Gaikwad, B K\u00f6nig-Ries\u2026\u00a0- ICEI 2018: 10th\u00a0\u2026, 2018 - db-thueringen.de", "snippet": "\u2026 by deep learning, \u2022 advanced exploration of valuable information in \u2018big data\u2019 by means \nof machine learning and process modelling, \u2022 decision-informing solutions for biodiversity \u2026", "cited_by": "https://scholar.google.com/scholar?cluster=9164224599905259685&hl=en&as_sdt=0,5&as_ylo=2015&as_yhi=2021", "related_articles": "https://scholar.google.comjavascript:void(0)", "all_article_versions": "https://scholar.google.com/scholar?cluster=9164224599905259685&hl=en&as_sdt=0,5&as_ylo=2015&as_yhi=2021"}, {"title": "[HTML][HTML] Global observational needs and resources for marine biodiversity", "title_link": "https://www.frontiersin.org/articles/10.3389/fmars.2019.00367/full", "publication_info": "G Canonico, PL Buttigieg, E Montes\u2026\u00a0- Frontiers in Marine\u00a0\u2026, 2019 - frontiersin.org", "snippet": "\u2026 Deep learning techniques enable automated classification of species from a variety of \u2026 \nUsing this technology, sensor platforms could stream data into Deep Learning classifiers that \u2026", "cited_by": "https://scholar.google.com/scholar?cites=5023508557459495757&as_sdt=2005&sciodt=0,5&hl=en", "related_articles": "https://scholar.google.com/scholar?q=related:TRuC1WoWt0UJ:scholar.google.com/&scioq=biodivers*+OR+%22genetic+diversity%22+OR+%22*omic+diversity%22+OR+%22phylogenetic+diversity%22+OR+%22population+diversity%22+OR+%22species+diversity%22+OR+%22ecosystem+diversity%22+OR+%22functional+diversity%22+OR+%22microbial+diversity%22+OR+%22soil+diversity%22+AND+%22Deep+Learning%22&hl=en&as_sdt=0,5&as_ylo=2015&as_yhi=2021", "all_article_versions": "https://scholar.google.com/scholar?cluster=5023508557459495757&hl=en&as_sdt=0,5&as_ylo=2015&as_yhi=2021"}, {"title": "Monitoring ecosystem service change in the City of Shenzhen by the use of high\u2010resolution remotely sensed imagery and deep learning", "title_link": "https://onlinelibrary.wiley.com/doi/abs/10.1002/ldr.3337", "publication_info": "X Huang, X Han, S Ma, T Lin\u2026\u00a0- Land Degradation &\u00a0\u2026, 2019 - Wiley Online Library", "snippet": "\u2026 In particular, deep learning was used to obtain accurate land\u2010use maps, because this \ntechnique is able to model the hierarchical representations of features and can thus effectively \u2026", "cited_by": "https://scholar.google.com/scholar?cites=14693033106135343622&as_sdt=2005&sciodt=0,5&hl=en", "related_articles": "https://scholar.google.com/scholar?q=related:BmJAVMMj6MsJ:scholar.google.com/&scioq=biodivers*+OR+%22genetic+diversity%22+OR+%22*omic+diversity%22+OR+%22phylogenetic+diversity%22+OR+%22population+diversity%22+OR+%22species+diversity%22+OR+%22ecosystem+diversity%22+OR+%22functional+diversity%22+OR+%22microbial+diversity%22+OR+%22soil+diversity%22+AND+%22Deep+Learning%22&hl=en&as_sdt=0,5&as_ylo=2015&as_yhi=2021", "all_article_versions": "https://scholar.google.com/scholar?cluster=14693033106135343622&hl=en&as_sdt=0,5&as_ylo=2015&as_yhi=2021"}, {"title": "Examining the spatial distribution and temporal change of the green view index in New York City using Google Street View images and deep learning", "title_link": "https://journals.sagepub.com/doi/abs/10.1177/2399808320962511", "publication_info": "X Li\u00a0- Environment and Planning B: Urban Analytics and City\u00a0\u2026, 2021 - journals.sagepub.com", "snippet": "\u2026 This study applied deep learning and computer vision algorithms on the historical GSV \nimages collected over the last 10 years to examine the temporal change of street tree canopies in \u2026", "cited_by": "https://scholar.google.com/scholar?cites=10731743027788479139&as_sdt=2005&sciodt=0,5&hl=en", "related_articles": "https://scholar.google.com/scholar?q=related:o3obsGzP7pQJ:scholar.google.com/&scioq=biodivers*+OR+%22genetic+diversity%22+OR+%22*omic+diversity%22+OR+%22phylogenetic+diversity%22+OR+%22population+diversity%22+OR+%22species+diversity%22+OR+%22ecosystem+diversity%22+OR+%22functional+diversity%22+OR+%22microbial+diversity%22+OR+%22soil+diversity%22+AND+%22Deep+Learning%22&hl=en&as_sdt=0,5&as_ylo=2015&as_yhi=2021", "all_article_versions": "https://scholar.google.com/scholar?cluster=10731743027788479139&hl=en&as_sdt=0,5&as_ylo=2015&as_yhi=2021"}, {"title": "[HTML][HTML] ResNeXt convolution neural network topology-based deep learning model for identification and classification of Pediastrum", "title_link": "https://www.sciencedirect.com/science/article/pii/S221192642030312X", "publication_info": "G Pant, DP Yadav, A Gaur\u00a0- Algal research, 2020 - Elsevier", "snippet": "\u2026 Although deep learning-based studies for identification and classification of Pediastrum \u2026 \n, and Stauridium tetras with the help of deep learning - modified ResNeXt CNN model. The \u2026", "cited_by": "https://scholar.google.com/scholar?cites=14746582707269605078&as_sdt=2005&sciodt=0,5&hl=en", "related_articles": "https://scholar.google.com/scholar?q=related:1ha5bddipswJ:scholar.google.com/&scioq=biodivers*+OR+%22genetic+diversity%22+OR+%22*omic+diversity%22+OR+%22phylogenetic+diversity%22+OR+%22population+diversity%22+OR+%22species+diversity%22+OR+%22ecosystem+diversity%22+OR+%22functional+diversity%22+OR+%22microbial+diversity%22+OR+%22soil+diversity%22+AND+%22Deep+Learning%22&hl=en&as_sdt=0,5&as_ylo=2015&as_yhi=2021", "all_article_versions": "https://scholar.google.com/scholar?cluster=14746582707269605078&hl=en&as_sdt=0,5&as_ylo=2015&as_yhi=2021"}, {"title": "Classification and Detection of Plant Leaf Diseases Using Various Deep Learning Techniques and Convolutional Neural Network", "title_link": "https://link.springer.com/chapter/10.1007/978-3-030-93247-3_14", "publication_info": "PP Mazumder, M Hossain, MH Riaz\u00a0- International Conference on\u00a0\u2026, 2021 - Springer", "snippet": "\u2026 a Convolutional Neural Network model for detecting and classifying simple leaves images \nof (mostly) diseased plants and healthy plants with the help of different types of deep learning \u2026", "cited_by": "https://scholar.google.com/scholar?q=related:ClIPTrAFq6QJ:scholar.google.com/&scioq=biodivers*+OR+%22genetic+diversity%22+OR+%22*omic+diversity%22+OR+%22phylogenetic+diversity%22+OR+%22population+diversity%22+OR+%22species+diversity%22+OR+%22ecosystem+diversity%22+OR+%22functional+diversity%22+OR+%22microbial+diversity%22+OR+%22soil+diversity%22+AND+%22Deep+Learning%22&hl=en&as_sdt=0,5&as_ylo=2015&as_yhi=2021", "related_articles": "https://scholar.google.comjavascript:void(0)", "all_article_versions": "https://scholar.google.comNone"}, {"title": "LifeCLEF 2019: biodiversity identification and prediction challenges", "title_link": "https://link.springer.com/chapter/10.1007/978-3-030-15719-7_37", "publication_info": "A Joly, H Go\u00ebau, C Botella, S Kahl, M Poupard\u2026\u00a0- \u2026\u00a0on Information Retrieval, 2019 - Springer", "snippet": "\u2026 deficient regions, ie regions having the richest biodiversity (tropical ones) but for which data \n\u2026 We actually did show in previous editions of LifeCLEF that training deep learning models on \u2026", "cited_by": "https://scholar.google.com/scholar?cites=2607530132254092669&as_sdt=2005&sciodt=0,5&hl=en", "related_articles": "https://scholar.google.com/citations?user=o2blBQQAAAAJ&hl=en&oi=sra", "all_article_versions": "https://scholar.google.com/scholar?cluster=2607530132254092669&hl=en&as_sdt=0,5&as_ylo=2015&as_yhi=2021"}, {"title": "[HTML][HTML] Seasonal Arctic sea ice forecasting with probabilistic deep learning", "title_link": "https://www.nature.com/articles/s41467-021-25257-4?tpcc=nleyeonai", "publication_info": "TR Andersson, JS Hosking, M P\u00e9rez-Ortiz\u2026\u00a0- Nature\u00a0\u2026, 2021 - nature.com", "snippet": "\u2026 We present a probabilistic, deep learning sea ice forecasting system, IceNet. The system \nhas been trained on climate simulations and observational data to forecast the next 6 months of \u2026", "cited_by": "https://scholar.google.com/scholar?cites=1651633591133053183&as_sdt=2005&sciodt=0,5&hl=en", "related_articles": "https://scholar.google.com/scholar?q=related:_6CWGgDI6xYJ:scholar.google.com/&scioq=biodivers*+OR+%22genetic+diversity%22+OR+%22*omic+diversity%22+OR+%22phylogenetic+diversity%22+OR+%22population+diversity%22+OR+%22species+diversity%22+OR+%22ecosystem+diversity%22+OR+%22functional+diversity%22+OR+%22microbial+diversity%22+OR+%22soil+diversity%22+AND+%22Deep+Learning%22&hl=en&as_sdt=0,5&as_ylo=2015&as_yhi=2021", "all_article_versions": "https://scholar.google.com/scholar?cluster=1651633591133053183&hl=en&as_sdt=0,5&as_ylo=2015&as_yhi=2021"}, {"title": "Deep-learning Versus OBIA for Scattered Shrub Detection with Google Earth Imagery: Ziziphus lotus as Case Study", "title_link": "http://repositorio.ual.es/handle/10835/7401", "publication_info": "E Guirado Hern\u00e1ndez, S Tabik, D Alcaraz Segura\u2026 - 2017 - repositorio.ual.es", "snippet": "\u2026 , eg, in land-use planning and biodiversity conservation. Developing such maps has been \n\u2026 Recently, deep learning Convolutional Neural Networks (CNNs) have shown outstanding \u2026", "cited_by": "https://scholar.google.com/scholar?q=related:w2UmuNSpzKMJ:scholar.google.com/&scioq=biodivers*+OR+%22genetic+diversity%22+OR+%22*omic+diversity%22+OR+%22phylogenetic+diversity%22+OR+%22population+diversity%22+OR+%22species+diversity%22+OR+%22ecosystem+diversity%22+OR+%22functional+diversity%22+OR+%22microbial+diversity%22+OR+%22soil+diversity%22+AND+%22Deep+Learning%22&hl=en&as_sdt=0,5&as_ylo=2015&as_yhi=2021", "related_articles": "https://scholar.google.comjavascript:void(0)", "all_article_versions": "https://scholar.google.comNone"}, {"title": "[HTML][HTML] Explainable identification and mapping of trees using UAV RGB image and deep learning", "title_link": "https://www.nature.com/articles/s41598-020-79653-9", "publication_info": "M Onishi, T Ise\u00a0- Scientific reports, 2021 - nature.com", "snippet": "\u2026 For interpreting the deep learning classification, algorithms which visualize some features of \n\u2026 features that deep learning used, which means we can know whether deep learning really \u2026", "cited_by": "https://scholar.google.com/scholar?cites=6834896711539765621&as_sdt=2005&sciodt=0,5&hl=en", "related_articles": "https://scholar.google.com/scholar?q=related:dTHQp1hu2l4J:scholar.google.com/&scioq=biodivers*+OR+%22genetic+diversity%22+OR+%22*omic+diversity%22+OR+%22phylogenetic+diversity%22+OR+%22population+diversity%22+OR+%22species+diversity%22+OR+%22ecosystem+diversity%22+OR+%22functional+diversity%22+OR+%22microbial+diversity%22+OR+%22soil+diversity%22+AND+%22Deep+Learning%22&hl=en&as_sdt=0,5&as_ylo=2015&as_yhi=2021", "all_article_versions": "https://scholar.google.com/scholar?cluster=6834896711539765621&hl=en&as_sdt=0,5&as_ylo=2015&as_yhi=2021"}, {"title": "[CITATION][C] Wringing out moisture from deep learning: high-res (250m) soil moisture predictions across the Western USA to estimate tree seedling survival and forest\u00a0\u2026", "title_link": "https://ui.adsabs.harvard.edu/abs/2020AGUFMB060.0025C/abstract", "publication_info": "L Calle, MP Maneta, Z Holden\u2026\u00a0- AGU Fall Meeting\u00a0\u2026, 2020 - ui.adsabs.harvard.edu", "snippet": "Wringing out moisture from deep learning: high-res (250m) soil moisture predictions across \nthe Western USA to estimate tree seedling survival and forest regeneration. - NASA/ADS \u2026", "cited_by": "https://scholar.google.com/scholar?cluster=2892126418916085346&hl=en&as_sdt=0,5&as_ylo=2015&as_yhi=2021", "related_articles": "https://scholar.google.comjavascript:void(0)", "all_article_versions": "https://scholar.google.com/scholar?cluster=2892126418916085346&hl=en&as_sdt=0,5&as_ylo=2015&as_yhi=2021"}, {"title": "Automated conservation assessment of the orchid family using deep learning", "title_link": "https://www.biorxiv.org/content/10.1101/2020.06.11.145557.abstract", "publication_info": "A Zizka, D Silvestro, P Vitt, TM Knight\u00a0- bioRxiv, 2020 - biorxiv.org", "snippet": "IUCN Red List assessments are essential for prioritizing conservation needs but are \nresource-intensive and therefore only available for a fraction of global species richness. Tropical \u2026", "cited_by": "https://scholar.google.com/scholar?q=related:UKeof1vAbU8J:scholar.google.com/&scioq=biodivers*+OR+%22genetic+diversity%22+OR+%22*omic+diversity%22+OR+%22phylogenetic+diversity%22+OR+%22population+diversity%22+OR+%22species+diversity%22+OR+%22ecosystem+diversity%22+OR+%22functional+diversity%22+OR+%22microbial+diversity%22+OR+%22soil+diversity%22+AND+%22Deep+Learning%22&hl=en&as_sdt=0,5&as_ylo=2015&as_yhi=2021", "related_articles": "https://scholar.google.com/citations?user=QMqWqrkAAAAJ&hl=en&oi=sra", "all_article_versions": "https://scholar.google.com/scholar?cluster=5723442200674084688&hl=en&as_sdt=0,5&as_ylo=2015&as_yhi=2021"}, {"title": "[HTML][HTML] Characterization of food cultivation along roadside transects with Google Street View imagery and deep learning", "title_link": "https://www.sciencedirect.com/science/article/pii/S016816991831144X", "publication_info": "J Ringland, M Bohm, SR Baek\u00a0- Computers and electronics in agriculture, 2019 - Elsevier", "snippet": "\u2026 , 2018) reviewed 40 applications of deep learning to problems in agriculture: the authors \nargue that the image classification results using deep learning in these applications to be very \u2026", "cited_by": "https://scholar.google.com/scholar?cites=1156152993641924977&as_sdt=2005&sciodt=0,5&hl=en", "related_articles": "https://scholar.google.com/scholar?q=related:cQkIrAV7CxAJ:scholar.google.com/&scioq=biodivers*+OR+%22genetic+diversity%22+OR+%22*omic+diversity%22+OR+%22phylogenetic+diversity%22+OR+%22population+diversity%22+OR+%22species+diversity%22+OR+%22ecosystem+diversity%22+OR+%22functional+diversity%22+OR+%22microbial+diversity%22+OR+%22soil+diversity%22+AND+%22Deep+Learning%22&hl=en&as_sdt=0,5&as_ylo=2015&as_yhi=2021", "all_article_versions": "https://scholar.google.com/scholar?cluster=1156152993641924977&hl=en&as_sdt=0,5&as_ylo=2015&as_yhi=2021"}, {"title": "BettaNet: A Deep Learning Architecture for Classification of Wild Siamese Betta Species", "title_link": "https://iopscience.iop.org/article/10.1088/1757-899X/1055/1/012104/meta", "publication_info": "V Pattana-Anake, P Danphitsanuparn\u2026\u00a0- IOP Conference Series\u00a0\u2026, 2021 - iopscience.iop.org", "snippet": "\u2026 Deep Learning methods have been gaining popularity in many biological domains. Fish \nclassification also uses deep learning. Especially for the surveillance of underwater fish species \u2026", "cited_by": "https://scholar.google.com/scholar?cites=4379965840281373807&as_sdt=2005&sciodt=0,5&hl=en", "related_articles": "https://scholar.google.com/scholar?q=related:bwxRxrnDyDwJ:scholar.google.com/&scioq=biodivers*+OR+%22genetic+diversity%22+OR+%22*omic+diversity%22+OR+%22phylogenetic+diversity%22+OR+%22population+diversity%22+OR+%22species+diversity%22+OR+%22ecosystem+diversity%22+OR+%22functional+diversity%22+OR+%22microbial+diversity%22+OR+%22soil+diversity%22+AND+%22Deep+Learning%22&hl=en&as_sdt=0,5&as_ylo=2015&as_yhi=2021", "all_article_versions": "https://scholar.google.com/scholar?cluster=4379965840281373807&hl=en&as_sdt=0,5&as_ylo=2015&as_yhi=2021"}, {"title": "Combining machine learning & reasoning for biodiversity data intelligence", "title_link": "https://ojs.aaai.org/index.php/AAAI/article/view/17750", "publication_info": "A Sen, B Sterner, N Franz, C Powel\u2026\u00a0- Proceedings of the AAAI\u00a0\u2026, 2021 - ojs.aaai.org", "snippet": "\u2026 Our approach is also novel from the perspective of ontology alignment, by combining a \ndeep learning method for classifying individual data records, with automated reasoning, in a \u2026", "cited_by": "https://scholar.google.com/scholar?cites=7990924266683379459&as_sdt=2005&sciodt=0,5&hl=en", "related_articles": "https://scholar.google.com/citations?user=I9rpaiwAAAAJ&hl=en&oi=sra", "all_article_versions": "https://scholar.google.com/scholar?cluster=7990924266683379459&hl=en&as_sdt=0,5&as_ylo=2015&as_yhi=2021"}, {"title": "[PDF][PDF] Tree extraction of airborne lidar data based on coordinates of deep learning object detection from orthophoto over complex mangrove forest", "title_link": "https://www.academia.edu/download/63701064/ijeter103852020-220200621-14235-n9rq21.pdf", "publication_info": "AS Alon, ED Festijo, CD Casuat\u00a0- International Journal, 2020 - academia.edu", "snippet": "\u2026 and predict growth and yield, or also to classify trees with strong biodiversity values [2]. \u2026 \nspecific tree genus, in particular, a deep learning technique for tree identification was used, using \u2026", "cited_by": "https://scholar.google.com/scholar?cites=345740326634114301&as_sdt=2005&sciodt=0,5&hl=en", "related_articles": "https://scholar.google.com/scholar?q=related:_cyNyf5QzAQJ:scholar.google.com/&scioq=biodivers*+OR+%22genetic+diversity%22+OR+%22*omic+diversity%22+OR+%22phylogenetic+diversity%22+OR+%22population+diversity%22+OR+%22species+diversity%22+OR+%22ecosystem+diversity%22+OR+%22functional+diversity%22+OR+%22microbial+diversity%22+OR+%22soil+diversity%22+AND+%22Deep+Learning%22&hl=en&as_sdt=0,5&as_ylo=2015&as_yhi=2021", "all_article_versions": "https://scholar.google.com/scholar?cluster=345740326634114301&hl=en&as_sdt=0,5&as_ylo=2015&as_yhi=2021"}, {"title": "[PDF][PDF] Smart insect cameras", "title_link": "https://biss.pensoft.net/article/39241/download/pdf/", "publication_info": "L Hogeweg, T Zeegers, I Katramados\u2026\u00a0- Biodiversity Information\u00a0\u2026, 2019 - biss.pensoft.net", "snippet": "\u2026 The cameras are made smart with image processing, consisting of image enhancement, \ninsect detection and species identification being performed, using deep learning based \u2026", "cited_by": "https://scholar.google.com/scholar?cites=14543138561915456266&as_sdt=2005&sciodt=0,5&hl=en", "related_articles": "https://scholar.google.com/scholar?q=related:CotBHnib08kJ:scholar.google.com/&scioq=biodivers*+OR+%22genetic+diversity%22+OR+%22*omic+diversity%22+OR+%22phylogenetic+diversity%22+OR+%22population+diversity%22+OR+%22species+diversity%22+OR+%22ecosystem+diversity%22+OR+%22functional+diversity%22+OR+%22microbial+diversity%22+OR+%22soil+diversity%22+AND+%22Deep+Learning%22&hl=en&as_sdt=0,5&as_ylo=2015&as_yhi=2021", "all_article_versions": "https://scholar.google.com/scholar?cluster=14543138561915456266&hl=en&as_sdt=0,5&as_ylo=2015&as_yhi=2021"}, {"title": "[HTML][HTML] Effects of sample size and network depth on a deep learning approach to species distribution modeling", "title_link": "https://www.sciencedirect.com/science/article/pii/S157495412030087X", "publication_info": "DJ Benkendorf, CP Hawkins\u00a0- Ecological Informatics, 2020 - Elsevier", "snippet": "\u2026 Such empirical studies are critical to determining if deep learning is a viable option for a \u2026 \nHowever, to our knowledge, deep learning has not been applied to macroinvertebrate \u2026", "cited_by": "https://scholar.google.com/scholar?cites=13975879458004452217&as_sdt=2005&sciodt=0,5&hl=en", "related_articles": "https://scholar.google.com/scholar?q=related:ecMI1lFM9MEJ:scholar.google.com/&scioq=biodivers*+OR+%22genetic+diversity%22+OR+%22*omic+diversity%22+OR+%22phylogenetic+diversity%22+OR+%22population+diversity%22+OR+%22species+diversity%22+OR+%22ecosystem+diversity%22+OR+%22functional+diversity%22+OR+%22microbial+diversity%22+OR+%22soil+diversity%22+AND+%22Deep+Learning%22&hl=en&as_sdt=0,5&as_ylo=2015&as_yhi=2021", "all_article_versions": "https://scholar.google.com/scholar?cluster=13975879458004452217&hl=en&as_sdt=0,5&as_ylo=2015&as_yhi=2021"}, {"title": "Shazam for bats: Internet of Things for continuous real\u2010time biodiversity monitoring", "title_link": "https://ietresearch.onlinelibrary.wiley.com/doi/abs/10.1049/smc2.12016", "publication_info": "S Gallacher, D Wilson, A Fairbrass\u2026\u00a0- IET Smart\u00a0\u2026, 2021 - Wiley Online Library", "snippet": "\u2026 As such, we can then utilise deep learning modes typically used in computer vision, called \nConvolutional Neural Networks (CNNs), to process the image and classify patterns that \u2026", "cited_by": "https://scholar.google.com/scholar?cites=10577026246548077887&as_sdt=2005&sciodt=0,5&hl=en", "related_articles": "https://scholar.google.com/scholar?q=related:Pz177VQlyZIJ:scholar.google.com/&scioq=biodivers*+OR+%22genetic+diversity%22+OR+%22*omic+diversity%22+OR+%22phylogenetic+diversity%22+OR+%22population+diversity%22+OR+%22species+diversity%22+OR+%22ecosystem+diversity%22+OR+%22functional+diversity%22+OR+%22microbial+diversity%22+OR+%22soil+diversity%22+AND+%22Deep+Learning%22&hl=en&as_sdt=0,5&as_ylo=2015&as_yhi=2021", "all_article_versions": "https://scholar.google.com/scholar?cluster=10577026246548077887&hl=en&as_sdt=0,5&as_ylo=2015&as_yhi=2021"}, {"title": "A combination of transfer learning and deep learning for medicinal plant classification", "title_link": "https://dl.acm.org/doi/abs/10.1145/3321454.3321464", "publication_info": "N Duong-Trung, LD Quach, MH Nguyen\u2026\u00a0- Proceedings of the 2019\u00a0\u2026, 2019 - dl.acm.org", "snippet": "\u2026 With its abundant indigenous plant varieties, medicinal plants, and associated traditional \nknowledge, it is undoubtedly that Viet Nam\u2019s biodiversity has a crucial role in contributing to \u2026", "cited_by": "https://scholar.google.com/scholar?cites=5453430268337420202&as_sdt=2005&sciodt=0,5&hl=en", "related_articles": "https://scholar.google.com/scholar?q=related:qnedf-95rksJ:scholar.google.com/&scioq=biodivers*+OR+%22genetic+diversity%22+OR+%22*omic+diversity%22+OR+%22phylogenetic+diversity%22+OR+%22population+diversity%22+OR+%22species+diversity%22+OR+%22ecosystem+diversity%22+OR+%22functional+diversity%22+OR+%22microbial+diversity%22+OR+%22soil+diversity%22+AND+%22Deep+Learning%22&hl=en&as_sdt=0,5&as_ylo=2015&as_yhi=2021", "all_article_versions": "https://scholar.google.comNone"}, {"title": "Improving acoustic monitoring of biodiversity using deep learning-based source separation algorithms", "title_link": "https://www.db-thueringen.de/receive/dbt_mods_00037825", "publication_info": "MN Tuanmu, TH Lin, J Huang, Y Tsao\u2026\u00a0- ICEI 2018: 10th\u00a0\u2026, 2018 - db-thueringen.de", "snippet": "Passive acoustic monitoring of the environment has been suggested as an effective tool for \ninvestigating the dynamics of biodiversity across spatial and temporal scales. Recent \u2026", "cited_by": "https://scholar.google.com/scholar?cluster=8947171811091725450&hl=en&as_sdt=0,5&as_ylo=2015&as_yhi=2021", "related_articles": "https://scholar.google.com/citations?user=ZO5e5I4AAAAJ&hl=en&oi=sra", "all_article_versions": "https://scholar.google.com/scholar?cluster=8947171811091725450&hl=en&as_sdt=0,5&as_ylo=2015&as_yhi=2021"}, {"title": "[HTML][HTML] Combining Sentinel-1 and Sentinel-2 Satellite Image Time Series for land cover mapping via a multi-source deep learning architecture", "title_link": "https://www.sciencedirect.com/science/article/pii/S0924271619302278", "publication_info": "D Ienco, R Interdonato, R Gaetano\u2026\u00a0- ISPRS Journal of\u00a0\u2026, 2019 - Elsevier", "snippet": "\u2026 In this work, we propose a deep learning architecture to combine information coming from \nS1 and S2 time series, namely TWINNS (TWIn Neural Networks for Sentinel data), able to \u2026", "cited_by": "https://scholar.google.com/scholar?cites=15233210788747071411&as_sdt=2005&sciodt=0,5&hl=en", "related_articles": "https://scholar.google.com/scholar?q=related:s8_q24A8Z9MJ:scholar.google.com/&scioq=biodivers*+OR+%22genetic+diversity%22+OR+%22*omic+diversity%22+OR+%22phylogenetic+diversity%22+OR+%22population+diversity%22+OR+%22species+diversity%22+OR+%22ecosystem+diversity%22+OR+%22functional+diversity%22+OR+%22microbial+diversity%22+OR+%22soil+diversity%22+AND+%22Deep+Learning%22&hl=en&as_sdt=0,5&as_ylo=2015&as_yhi=2021", "all_article_versions": "https://scholar.google.com/scholar?cluster=15233210788747071411&hl=en&as_sdt=0,5&as_ylo=2015&as_yhi=2021"}, {"title": "[PDF][PDF] Estimating Gross Primary Productivity in Crops with Satellite Data, Radiative Transfer Modeling and Machine Learning", "title_link": "https://gfzpublic.gfz-potsdam.de/rest/items/item_4950899_1/component/file_4950898/content", "publication_info": "A Wolanin, L Guanter\u2026\u00a0- 10th International\u00a0\u2026, 2018 - gfzpublic.gfz-potsdam.de", "snippet": "\u2026 by deep learning,\u2022 advanced exploration of valuable information in \u2018big data\u2019by means of \nmachine learning and process modelling,\u2022 decision-informing solutions for biodiversity \u2026", "cited_by": "https://scholar.google.com/scholar?cluster=3524153235111266442&hl=en&as_sdt=0,5&as_ylo=2015&as_yhi=2021", "related_articles": "https://scholar.google.comjavascript:void(0)", "all_article_versions": "https://scholar.google.com/scholar?cluster=3524153235111266442&hl=en&as_sdt=0,5&as_ylo=2015&as_yhi=2021"}, {"title": "Efficient, automated and robust pollen analysis using deep learning", "title_link": "https://besjournals.onlinelibrary.wiley.com/doi/abs/10.1111/2041-210X.13575", "publication_info": "O Olsson, M Karlsson, AS Persson\u2026\u00a0- Methods in Ecology\u00a0\u2026, 2021 - Wiley Online Library", "snippet": "\u2026 We present an automated method for pollen analysis, based on deep learning convolutional \nneural networks (CNN). We scanned microscope slides with fuchsine stained, fresh pollen \u2026", "cited_by": "https://scholar.google.com/scholar?cites=11778273807947294614&as_sdt=2005&sciodt=0,5&hl=en", "related_articles": "https://scholar.google.com/scholar?q=related:lmf81Z_VdKMJ:scholar.google.com/&scioq=biodivers*+OR+%22genetic+diversity%22+OR+%22*omic+diversity%22+OR+%22phylogenetic+diversity%22+OR+%22population+diversity%22+OR+%22species+diversity%22+OR+%22ecosystem+diversity%22+OR+%22functional+diversity%22+OR+%22microbial+diversity%22+OR+%22soil+diversity%22+AND+%22Deep+Learning%22&hl=en&as_sdt=0,5&as_ylo=2015&as_yhi=2021", "all_article_versions": "https://scholar.google.com/scholar?cluster=11778273807947294614&hl=en&as_sdt=0,5&as_ylo=2015&as_yhi=2021"}, {"title": "[HTML][HTML] Exploring the octanol\u2013water partition coefficient dataset using deep learning techniques and data augmentation", "title_link": "https://www.nature.com/articles/s42004-021-00528-9", "publication_info": "N Ulrich, KU Goss, A Ebert\u00a0- Communications Chemistry, 2021 - nature.com", "snippet": "\u2026 deal with the analysis of big datasets and develop deep learning models, often only have \na \u2026 are rarely specialists in deep learning. Novel deep learning libraries like DeepChem 16,17 \u2026", "cited_by": "https://scholar.google.com/scholar?cites=10498105047158876139&as_sdt=2005&sciodt=0,5&hl=en", "related_articles": "https://scholar.google.com/scholar?q=related:6-ejRuvCsJEJ:scholar.google.com/&scioq=biodivers*+OR+%22genetic+diversity%22+OR+%22*omic+diversity%22+OR+%22phylogenetic+diversity%22+OR+%22population+diversity%22+OR+%22species+diversity%22+OR+%22ecosystem+diversity%22+OR+%22functional+diversity%22+OR+%22microbial+diversity%22+OR+%22soil+diversity%22+AND+%22Deep+Learning%22&hl=en&as_sdt=0,5&as_ylo=2015&as_yhi=2021", "all_article_versions": "https://scholar.google.com/scholar?cluster=10498105047158876139&hl=en&as_sdt=0,5&as_ylo=2015&as_yhi=2021"}, {"title": "Visualizing abnormalities in chest radiographs through salient network activations in deep learning", "title_link": "https://ieeexplore.ieee.org/abstract/document/8268146/", "publication_info": "R Sivaramakrishnan, S Antani, Z Xue\u2026\u00a0- 2017 IEEE life\u00a0\u2026, 2017 - ieeexplore.ieee.org", "snippet": "\u2026 To overcome challenges of devising highperforming hand-crafted features that capture the \nvariance in the underlying data, Deep Learning (DL), also known as hierarchical machine \u2026", "cited_by": "https://scholar.google.com/scholar?cites=8104313663427975580&as_sdt=2005&sciodt=0,5&hl=en", "related_articles": "https://scholar.google.com/scholar?q=related:nBn4oFZOeHAJ:scholar.google.com/&scioq=biodivers*+OR+%22genetic+diversity%22+OR+%22*omic+diversity%22+OR+%22phylogenetic+diversity%22+OR+%22population+diversity%22+OR+%22species+diversity%22+OR+%22ecosystem+diversity%22+OR+%22functional+diversity%22+OR+%22microbial+diversity%22+OR+%22soil+diversity%22+AND+%22Deep+Learning%22&hl=en&as_sdt=0,5&as_ylo=2015&as_yhi=2021", "all_article_versions": "https://scholar.google.com/scholar?cluster=8104313663427975580&hl=en&as_sdt=0,5&as_ylo=2015&as_yhi=2021"}, {"title": "[HTML][HTML] Fish detection and species classification in underwater environments using deep learning with temporal information", "title_link": "https://www.sciencedirect.com/science/article/pii/S1574954120300388", "publication_info": "A Jalal, A Salman, A Mian, M Shortis, F Shafait\u00a0- Ecological Informatics, 2020 - Elsevier", "snippet": "\u2026 This region is home to the largest fish biodiversity environments in the world with over 3000 \ndifferent fish species. The second dataset is collected by our research group in the University \u2026", "cited_by": "https://scholar.google.com/scholar?cites=15051996222126555096&as_sdt=2005&sciodt=0,5&hl=en", "related_articles": "https://scholar.google.com/citations?user=K8W4ywcAAAAJ&hl=en&oi=sra", "all_article_versions": "https://scholar.google.com/scholar?cluster=15051996222126555096&hl=en&as_sdt=0,5&as_ylo=2015&as_yhi=2021"}, {"title": "[HTML][HTML] Habitat-Net: Segmentation of habitat images using deep learning", "title_link": "https://www.sciencedirect.com/science/article/pii/S1574954118302759", "publication_info": "JF Abrams, A Vashishtha, ST Wong, A Nguyen\u2026\u00a0- Ecological\u00a0\u2026, 2019 - Elsevier", "snippet": "\u2026 To shorten the time to process the data we propose here Habitat-Net: a novel deep learning \napplication based on Convolutional Neural Networks (CNN) to segment habitat images of \u2026", "cited_by": "https://scholar.google.com/scholar?cites=16789768854094664265&as_sdt=2005&sciodt=0,5&hl=en", "related_articles": "https://scholar.google.com/scholar?q=related:SdI6GdE9AekJ:scholar.google.com/&scioq=biodivers*+OR+%22genetic+diversity%22+OR+%22*omic+diversity%22+OR+%22phylogenetic+diversity%22+OR+%22population+diversity%22+OR+%22species+diversity%22+OR+%22ecosystem+diversity%22+OR+%22functional+diversity%22+OR+%22microbial+diversity%22+OR+%22soil+diversity%22+AND+%22Deep+Learning%22&hl=en&as_sdt=0,5&as_ylo=2015&as_yhi=2021", "all_article_versions": "https://scholar.google.com/scholar?cluster=16789768854094664265&hl=en&as_sdt=0,5&as_ylo=2015&as_yhi=2021"}, {"title": "[HTML][HTML] Deep learning identification for citizen science surveillance of tiger mosquitoes", "title_link": "https://www.nature.com/articles/s41598-021-83657-4", "publication_info": "BA Pataki, J Garriga, R Eritja, JRB Palmer\u2026\u00a0- Scientific reports, 2021 - nature.com", "snippet": "\u2026 , from the life sciences, where they help assess biodiversity at a global scale (eg iNaturalist, \n\u2026 , powering a big data approach to biodiversity quantification and worldwide conservation. In \u2026", "cited_by": "https://scholar.google.com/scholar?cites=13780261518306870331&as_sdt=2005&sciodt=0,5&hl=en", "related_articles": "https://scholar.google.com/scholar?q=related:O4SqBtdSPb8J:scholar.google.com/&scioq=biodivers*+OR+%22genetic+diversity%22+OR+%22*omic+diversity%22+OR+%22phylogenetic+diversity%22+OR+%22population+diversity%22+OR+%22species+diversity%22+OR+%22ecosystem+diversity%22+OR+%22functional+diversity%22+OR+%22microbial+diversity%22+OR+%22soil+diversity%22+AND+%22Deep+Learning%22&hl=en&as_sdt=0,5&as_ylo=2015&as_yhi=2021", "all_article_versions": "https://scholar.google.com/scholar?cluster=13780261518306870331&hl=en&as_sdt=0,5&as_ylo=2015&as_yhi=2021"}, {"title": "A study on the detection of cattle in UAV images using deep learning", "title_link": "https://www.mdpi.com/592188", "publication_info": "JGA Barbedo, LV Koenigkan, TT Santos, PM Santos\u00a0- Sensors, 2019 - mdpi.com", "snippet": "\u2026 This article presented a study on the use of deep learning models for the detection of cattle \n(Canchim breed) in UAV images. The experiments were designed to test the robustness of 15 \u2026", "cited_by": "https://scholar.google.com/scholar?cites=6012609586256165962&as_sdt=2005&sciodt=0,5&hl=en", "related_articles": "https://scholar.google.com/citations?user=3OHMrdUAAAAJ&hl=en&oi=sra", "all_article_versions": "https://scholar.google.com/scholar?cluster=6012609586256165962&hl=en&as_sdt=0,5&as_ylo=2015&as_yhi=2021"}, {"title": "Nanomaterials for targeted delivery of agrochemicals by an all-in-one combination strategy and deep learning", "title_link": "https://pubs.acs.org/doi/abs/10.1021/acsami.1c11914", "publication_info": "Y Ji, S Ma, S Lv, Y Wang, S Lu\u2026\u00a0- ACS Applied Materials &\u00a0\u2026, 2021 - ACS Publications", "snippet": "\u2026 In summary, efforts are dedicated to combining the PFAC strategy and deep learning, to \u2026 \nBy introducing object detection based on deep learning, targeted weeding was achieved. \u2026", "cited_by": "https://scholar.google.com/scholar?cites=9546741100197234646&as_sdt=2005&sciodt=0,5&hl=en", "related_articles": "https://scholar.google.com/scholar?q=related:1sfgJ3PWfIQJ:scholar.google.com/&scioq=biodivers*+OR+%22genetic+diversity%22+OR+%22*omic+diversity%22+OR+%22phylogenetic+diversity%22+OR+%22population+diversity%22+OR+%22species+diversity%22+OR+%22ecosystem+diversity%22+OR+%22functional+diversity%22+OR+%22microbial+diversity%22+OR+%22soil+diversity%22+AND+%22Deep+Learning%22&hl=en&as_sdt=0,5&as_ylo=2015&as_yhi=2021", "all_article_versions": "https://scholar.google.com/scholar?cluster=9546741100197234646&hl=en&as_sdt=0,5&as_ylo=2015&as_yhi=2021"}, {"title": "[HTML][HTML] Projecting Australia's forest cover dynamics and exploring influential factors using deep learning", "title_link": "https://www.sciencedirect.com/science/article/pii/S1364815218304237", "publication_info": "L Ye, L Gao, R Marcos-Martinez, D Mallants\u2026\u00a0- \u2026\u00a0Modelling & Software, 2019 - Elsevier", "snippet": "\u2026 This study presents the first application of deep learning \u2026 -Term Memory (LSTM) deep learning \nneural networks applied to a \u2026 Deep learning greatly outperformed a state-of-the-art spatial-\u2026", "cited_by": "https://scholar.google.com/scholar?cites=14629076538270774255&as_sdt=2005&sciodt=0,5&hl=en", "related_articles": "https://scholar.google.com/scholar?q=related:73Ohd5rrBMsJ:scholar.google.com/&scioq=biodivers*+OR+%22genetic+diversity%22+OR+%22*omic+diversity%22+OR+%22phylogenetic+diversity%22+OR+%22population+diversity%22+OR+%22species+diversity%22+OR+%22ecosystem+diversity%22+OR+%22functional+diversity%22+OR+%22microbial+diversity%22+OR+%22soil+diversity%22+AND+%22Deep+Learning%22&hl=en&as_sdt=0,5&as_ylo=2015&as_yhi=2021", "all_article_versions": "https://scholar.google.com/scholar?cluster=14629076538270774255&hl=en&as_sdt=0,5&as_ylo=2015&as_yhi=2021"}, {"title": "The history and impact of digitization and digital data mobilization on biodiversity research", "title_link": "https://royalsocietypublishing.org/doi/abs/10.1098/rstb.2017.0391", "publication_info": "G Nelson, S Ellis\u00a0- \u2026\u00a0Transactions of the Royal Society B, 2019 - royalsocietypublishing.org", "snippet": "\u2026 and species distribution modelling [54]; the use of 3D data for generating and testing new \nhypotheses; the implementation of convolutional neural networks (CNN) and deep learning in \u2026", "cited_by": "https://scholar.google.com/scholar?cites=7842717563821282639&as_sdt=2005&sciodt=0,5&hl=en", "related_articles": "https://scholar.google.com/scholar?q=related:T9VIYRLu1mwJ:scholar.google.com/&scioq=biodivers*+OR+%22genetic+diversity%22+OR+%22*omic+diversity%22+OR+%22phylogenetic+diversity%22+OR+%22population+diversity%22+OR+%22species+diversity%22+OR+%22ecosystem+diversity%22+OR+%22functional+diversity%22+OR+%22microbial+diversity%22+OR+%22soil+diversity%22+AND+%22Deep+Learning%22&hl=en&as_sdt=0,5&as_ylo=2015&as_yhi=2021", "all_article_versions": "https://scholar.google.com/scholar?cluster=7842717563821282639&hl=en&as_sdt=0,5&as_ylo=2015&as_yhi=2021"}, {"title": "Plant leaves classification: A few-shot learning method based on siamese network", "title_link": "https://ieeexplore.ieee.org/abstract/document/8869770/", "publication_info": "B Wang, D Wang\u00a0- IEEE Access, 2019 - ieeexplore.ieee.org", "snippet": "\u2026 Therefore, it is particularly important to protect the biodiversity \u2026 However, the disadvantages \nof deep learning are also obvi\u2026 samples, and general deep learning neural networks perform \u2026", "cited_by": "https://scholar.google.com/scholar?cites=11110810810461592173&as_sdt=2005&sciodt=0,5&hl=en", "related_articles": "https://scholar.google.com/scholar?q=related:bRoihJCHMZoJ:scholar.google.com/&scioq=biodivers*+OR+%22genetic+diversity%22+OR+%22*omic+diversity%22+OR+%22phylogenetic+diversity%22+OR+%22population+diversity%22+OR+%22species+diversity%22+OR+%22ecosystem+diversity%22+OR+%22functional+diversity%22+OR+%22microbial+diversity%22+OR+%22soil+diversity%22+AND+%22Deep+Learning%22&hl=en&as_sdt=0,5&as_ylo=2015&as_yhi=2021", "all_article_versions": "https://scholar.google.com/scholar?cluster=11110810810461592173&hl=en&as_sdt=0,5&as_ylo=2015&as_yhi=2021"}, {"title": "A transdisciplinary review of deep learning research and its relevance for water resources scientists", "title_link": "https://agupubs.onlinelibrary.wiley.com/doi/abs/10.1029/2018WR022643", "publication_info": "C Shen\u00a0- Water Resources Research, 2018 - Wiley Online Library", "snippet": "Deep learning (DL), a new generation of artificial neural network research, has transformed \nindustries, daily lives, and various scientific disciplines in recent years. DL represents \u2026", "cited_by": "https://scholar.google.com/scholar?cites=9509669822736972506&as_sdt=2005&sciodt=0,5&hl=en", "related_articles": "https://scholar.google.com/scholar?q=related:2jp9w1Ei-YMJ:scholar.google.com/&scioq=biodivers*+OR+%22genetic+diversity%22+OR+%22*omic+diversity%22+OR+%22phylogenetic+diversity%22+OR+%22population+diversity%22+OR+%22species+diversity%22+OR+%22ecosystem+diversity%22+OR+%22functional+diversity%22+OR+%22microbial+diversity%22+OR+%22soil+diversity%22+AND+%22Deep+Learning%22&hl=en&as_sdt=0,5&as_ylo=2015&as_yhi=2021", "all_article_versions": "https://scholar.google.com/scholar?cluster=9509669822736972506&hl=en&as_sdt=0,5&as_ylo=2015&as_yhi=2021"}, {"title": "[HTML][HTML] Cephalopod species identification using integrated analysis of machine learning and deep learning approaches", "title_link": "https://peerj.com/articles/11825/", "publication_info": "HY Tan, ZY Goh, KH Loh, AYH Then, H Omar\u2026\u00a0- PeerJ, 2021 - peerj.com", "snippet": "\u2026 of morphometric, machine learning and deep learning approaches. Eight machine learning \n\u2026 Malaysia which is important for documentation of the country\u2019s rich marine biodiversity. \u2026", "cited_by": "https://scholar.google.com/scholar?cites=13848245583064298364&as_sdt=2005&sciodt=0,5&hl=en", "related_articles": "https://scholar.google.com/scholar?q=related:fHPrlPzZLsAJ:scholar.google.com/&scioq=biodivers*+OR+%22genetic+diversity%22+OR+%22*omic+diversity%22+OR+%22phylogenetic+diversity%22+OR+%22population+diversity%22+OR+%22species+diversity%22+OR+%22ecosystem+diversity%22+OR+%22functional+diversity%22+OR+%22microbial+diversity%22+OR+%22soil+diversity%22+AND+%22Deep+Learning%22&hl=en&as_sdt=0,5&as_ylo=2015&as_yhi=2021", "all_article_versions": "https://scholar.google.com/scholar?cluster=13848245583064298364&hl=en&as_sdt=0,5&as_ylo=2015&as_yhi=2021"}, {"title": "Medical Image Retrieval System Using Deep Learning Techniques", "title_link": "https://link.springer.com/chapter/10.1007/978-3-030-71676-9_5", "publication_info": "J Pradhan, AK Pal, H Banka\u00a0- Deep Learning for Biomedical Data\u00a0\u2026, 2021 - Springer", "snippet": "\u2026 , crime prevention, hyper-spectral imaging, biodiversity information system, fingerprint \nidentification, etc. Further, different deep learning models and their application on medical image \u2026", "cited_by": "https://scholar.google.com/scholar?q=related:F_OV_e2o3VsJ:scholar.google.com/&scioq=biodivers*+OR+%22genetic+diversity%22+OR+%22*omic+diversity%22+OR+%22phylogenetic+diversity%22+OR+%22population+diversity%22+OR+%22species+diversity%22+OR+%22ecosystem+diversity%22+OR+%22functional+diversity%22+OR+%22microbial+diversity%22+OR+%22soil+diversity%22+AND+%22Deep+Learning%22&hl=en&as_sdt=0,5&as_ylo=2015&as_yhi=2021", "related_articles": "https://scholar.google.com/scholar?cluster=6619632767419675415&hl=en&as_sdt=0,5&as_ylo=2015&as_yhi=2021", "all_article_versions": "https://scholar.google.com/scholar?cluster=6619632767419675415&hl=en&as_sdt=0,5&as_ylo=2015&as_yhi=2021"}, {"title": "Deep image representations for coral image classification", "title_link": "https://ieeexplore.ieee.org/abstract/document/8255621/", "publication_info": "A Mahmood, M Bennamoun, S An\u2026\u00a0- IEEE Journal of\u00a0\u2026, 2018 - ieeexplore.ieee.org", "snippet": "\u2026 This has resulted in a dramatic decline in our planet\u2019s marine biodiversity [5]. To minimize \nthese negative \u2026 This paper proposes a computer vision and deep learning based framework to \u2026", "cited_by": "https://scholar.google.com/scholar?cites=14744437588013558932&as_sdt=2005&sciodt=0,5&hl=en", "related_articles": "https://scholar.google.com/scholar?q=related:lCx37t3DnswJ:scholar.google.com/&scioq=biodivers*+OR+%22genetic+diversity%22+OR+%22*omic+diversity%22+OR+%22phylogenetic+diversity%22+OR+%22population+diversity%22+OR+%22species+diversity%22+OR+%22ecosystem+diversity%22+OR+%22functional+diversity%22+OR+%22microbial+diversity%22+OR+%22soil+diversity%22+AND+%22Deep+Learning%22&hl=en&as_sdt=0,5&as_ylo=2015&as_yhi=2021", "all_article_versions": "https://scholar.google.com/scholar?cluster=14744437588013558932&hl=en&as_sdt=0,5&as_ylo=2015&as_yhi=2021"}, {"title": "Deep learning in forestry using uav-acquired rgb data: A practical review", "title_link": "https://www.mdpi.com/2072-4292/13/14/2837", "publication_info": "Y Diez, S Kentsch, M Fukuda, MLL Caceres\u2026\u00a0- Remote Sensing, 2021 - mdpi.com", "snippet": "\u2026 In addition to this trend, deep learning (DL) has also been gaining much attention in the \nfield of forestry as a way to include the knowledge of forestry experts into automatic software \u2026", "cited_by": "https://scholar.google.com/scholar?cites=5520588759774186774&as_sdt=2005&sciodt=0,5&hl=en", "related_articles": "https://scholar.google.com/scholar?q=related:Fs1aSToSnUwJ:scholar.google.com/&scioq=biodivers*+OR+%22genetic+diversity%22+OR+%22*omic+diversity%22+OR+%22phylogenetic+diversity%22+OR+%22population+diversity%22+OR+%22species+diversity%22+OR+%22ecosystem+diversity%22+OR+%22functional+diversity%22+OR+%22microbial+diversity%22+OR+%22soil+diversity%22+AND+%22Deep+Learning%22&hl=en&as_sdt=0,5&as_ylo=2015&as_yhi=2021", "all_article_versions": "https://scholar.google.com/scholar?cluster=5520588759774186774&hl=en&as_sdt=0,5&as_ylo=2015&as_yhi=2021"}, {"title": "Forest monitoring in guatemala using satellite imagery and deep learning", "title_link": "https://ieeexplore.ieee.org/abstract/document/8899782/", "publication_info": "NS Wyniawskyj, M Napiorkowska\u2026\u00a0- IGARSS 2019-2019\u00a0\u2026, 2019 - ieeexplore.ieee.org", "snippet": "\u2026 estimated long-term deforestation using optical and radar satellite imagery [1, 5] however \nat the time of this paper, this is limited to time-series analysis and does not use deep learning \u2026", "cited_by": "https://scholar.google.com/scholar?cites=8057886804396863054&as_sdt=2005&sciodt=0,5&hl=en", "related_articles": "https://scholar.google.com/scholar?q=related:Tu5hKFtd028J:scholar.google.com/&scioq=biodivers*+OR+%22genetic+diversity%22+OR+%22*omic+diversity%22+OR+%22phylogenetic+diversity%22+OR+%22population+diversity%22+OR+%22species+diversity%22+OR+%22ecosystem+diversity%22+OR+%22functional+diversity%22+OR+%22microbial+diversity%22+OR+%22soil+diversity%22+AND+%22Deep+Learning%22&hl=en&as_sdt=0,5&as_ylo=2015&as_yhi=2021", "all_article_versions": "https://scholar.google.comNone"}, {"title": "Systematic review of deep learning and machine learning models in biofuels research", "title_link": "https://link.springer.com/chapter/10.1007/978-3-030-36841-8_2", "publication_info": "S Ardabili, A Mosavi, AR V\u00e1rkonyi-K\u00f3czy\u00a0- International Conference on\u00a0\u2026, 2019 - Springer", "snippet": "\u2026 Recently, machine learning and deep learning techniques have been accessible in \nmodeling, optimizing and handling the biodiesel production, consumption, and its environmental \u2026", "cited_by": "https://scholar.google.com/scholar?cites=11204928279408745797&as_sdt=2005&sciodt=0,5&hl=en", "related_articles": "https://scholar.google.com/scholar?q=related:RR3jY-fmf5sJ:scholar.google.com/&scioq=biodivers*+OR+%22genetic+diversity%22+OR+%22*omic+diversity%22+OR+%22phylogenetic+diversity%22+OR+%22population+diversity%22+OR+%22species+diversity%22+OR+%22ecosystem+diversity%22+OR+%22functional+diversity%22+OR+%22microbial+diversity%22+OR+%22soil+diversity%22+AND+%22Deep+Learning%22&hl=en&as_sdt=0,5&as_ylo=2015&as_yhi=2021", "all_article_versions": "https://scholar.google.com/scholar?cluster=11204928279408745797&hl=en&as_sdt=0,5&as_ylo=2015&as_yhi=2021"}, {"title": "[HTML][HTML] Human gut microbiome aging clock based on taxonomic profiling and deep learning", "title_link": "https://www.sciencedirect.com/science/article/pii/S2589004220303849", "publication_info": "F Galkin, P Mamoshina, A Aliper, E Putin, V Moskalev\u2026\u00a0- Iscience, 2020 - Elsevier", "snippet": "\u2026 Here we developed a method of predicting hosts' age based on microflora taxonomic \nprofiles using a cross-study dataset and deep learning. Our best model has an architecture of a \u2026", "cited_by": "https://scholar.google.com/scholar?cites=741384305865160090&as_sdt=2005&sciodt=0,5&hl=en", "related_articles": "https://scholar.google.com/citations?user=Dyj_uSMAAAAJ&hl=en&oi=sra", "all_article_versions": "https://scholar.google.com/scholar?cluster=741384305865160090&hl=en&as_sdt=0,5&as_ylo=2015&as_yhi=2021"}, {"title": "[HTML][HTML] Adopting deep learning methods for airborne RGB fluvial scene classification", "title_link": "https://www.sciencedirect.com/science/article/pii/S0034425720304806", "publication_info": "PE Carbonneau, SJ Dugdale, TP Breckon\u2026\u00a0- Remote Sensing of\u00a0\u2026, 2020 - Elsevier", "snippet": "\u2026 to demonstrate the potential of deep learning methods to fluvial scientists and river \nmanagers. Second, we evaluate the potential of a deep learning workflow called CNN-Supervised \u2026", "cited_by": "https://scholar.google.com/scholar?cites=4465398880900298384&as_sdt=2005&sciodt=0,5&hl=en", "related_articles": "https://scholar.google.com/scholar?q=related:kDZ9nJ9I-D0J:scholar.google.com/&scioq=biodivers*+OR+%22genetic+diversity%22+OR+%22*omic+diversity%22+OR+%22phylogenetic+diversity%22+OR+%22population+diversity%22+OR+%22species+diversity%22+OR+%22ecosystem+diversity%22+OR+%22functional+diversity%22+OR+%22microbial+diversity%22+OR+%22soil+diversity%22+AND+%22Deep+Learning%22&hl=en&as_sdt=0,5&as_ylo=2015&as_yhi=2021", "all_article_versions": "https://scholar.google.com/scholar?cluster=4465398880900298384&hl=en&as_sdt=0,5&as_ylo=2015&as_yhi=2021"}, {"title": "[HTML][HTML] Classification of hybrid seeds using near-infrared hyperspectral imaging technology combined with deep learning", "title_link": "https://www.sciencedirect.com/science/article/pii/S0925400519308251", "publication_info": "P Nie, J Zhang, X Feng, C Yu, Y He\u00a0- Sensors and Actuators B: Chemical, 2019 - Elsevier", "snippet": "\u2026 Deep learning is a branch in the field of machine learning. In recent years, deep learning \u2026 \nDeep learning algorithms can process input data layer by layer, transform the features of the \u2026", "cited_by": "https://scholar.google.com/scholar?cites=15953582764748221893&as_sdt=2005&sciodt=0,5&hl=en", "related_articles": "https://scholar.google.com/scholar?q=related:xa2cs_-CZt0J:scholar.google.com/&scioq=biodivers*+OR+%22genetic+diversity%22+OR+%22*omic+diversity%22+OR+%22phylogenetic+diversity%22+OR+%22population+diversity%22+OR+%22species+diversity%22+OR+%22ecosystem+diversity%22+OR+%22functional+diversity%22+OR+%22microbial+diversity%22+OR+%22soil+diversity%22+AND+%22Deep+Learning%22&hl=en&as_sdt=0,5&as_ylo=2015&as_yhi=2021", "all_article_versions": "https://scholar.google.com/scholar?cluster=15953582764748221893&hl=en&as_sdt=0,5&as_ylo=2015&as_yhi=2021"}, {"title": "Methods, New Software Tools, and Best Practices for Developing High-quality Training Data for Machine Learning-based Image Analysis in Biodiversity Research.", "title_link": "https://go.gale.com/ps/i.do?id=GALE%7CA646493759&sid=googleScholar&v=2.1&it=r&linkaccess=abs&issn=25350897&p=AONE&sw=w", "publication_info": "BJ Stucky, L Brenskelle, R Guralnick\u00a0- Biodiversity Information Science\u00a0\u2026, 2019 - go.gale.com", "snippet": "\u2026 Recent progress in using deep learning techniques to automate the analysis of \u2026 in \nbiodiversity science. However, potential applications of machine learning methods in biodiversity \u2026", "cited_by": "https://scholar.google.com/scholar?cites=8645496349048748506&as_sdt=2005&sciodt=0,5&hl=en", "related_articles": "https://scholar.google.com/scholar?q=related:2rn8px_5-ncJ:scholar.google.com/&scioq=biodivers*+OR+%22genetic+diversity%22+OR+%22*omic+diversity%22+OR+%22phylogenetic+diversity%22+OR+%22population+diversity%22+OR+%22species+diversity%22+OR+%22ecosystem+diversity%22+OR+%22functional+diversity%22+OR+%22microbial+diversity%22+OR+%22soil+diversity%22+AND+%22Deep+Learning%22&hl=en&as_sdt=0,5&as_ylo=2015&as_yhi=2021", "all_article_versions": "https://scholar.google.com/scholar?cluster=8645496349048748506&hl=en&as_sdt=0,5&as_ylo=2015&as_yhi=2021"}, {"title": "Machine learning for image based species identification", "title_link": "https://besjournals.onlinelibrary.wiley.com/doi/abs/10.1111/2041-210X.13075", "publication_info": "J W\u00e4ldchen, P M\u00e4der\u00a0- Methods in Ecology and Evolution, 2018 - Wiley Online Library", "snippet": "\u2026 In this paper, we focus on deep learning neural networks as a \u2026 We review selected deep \nlearning approaches for image \u2026 Many activities, such as studying the biodiversity richness of a \u2026", "cited_by": "https://scholar.google.com/scholar?cites=13993935335504728333&as_sdt=2005&sciodt=0,5&hl=en", "related_articles": "https://scholar.google.com/scholar?q=related:DdGLagtyNMIJ:scholar.google.com/&scioq=biodivers*+OR+%22genetic+diversity%22+OR+%22*omic+diversity%22+OR+%22phylogenetic+diversity%22+OR+%22population+diversity%22+OR+%22species+diversity%22+OR+%22ecosystem+diversity%22+OR+%22functional+diversity%22+OR+%22microbial+diversity%22+OR+%22soil+diversity%22+AND+%22Deep+Learning%22&hl=en&as_sdt=0,5&as_ylo=2015&as_yhi=2021", "all_article_versions": "https://scholar.google.com/scholar?cluster=13993935335504728333&hl=en&as_sdt=0,5&as_ylo=2015&as_yhi=2021"}, {"title": "Going further with model verification and deep learning", "title_link": "https://besjournals.onlinelibrary.wiley.com/doi/abs/10.1111/2041-210X.13494", "publication_info": "S Christin, \u00c9 Hervet, N Lecomte\u00a0- Methods in Ecology and\u00a0\u2026, 2021 - Wiley Online Library", "snippet": "\u2026 Adding model verification to a deep learning model development \u2026 their deep learning model \ncan have and try to find, for each, a solution to help them navigate the steps of deep learning \u2026", "cited_by": "https://scholar.google.com/scholar?cites=670449110443086556&as_sdt=2005&sciodt=0,5&hl=en", "related_articles": "https://scholar.google.com/scholar?q=related:3NLv6-npTQkJ:scholar.google.com/&scioq=biodivers*+OR+%22genetic+diversity%22+OR+%22*omic+diversity%22+OR+%22phylogenetic+diversity%22+OR+%22population+diversity%22+OR+%22species+diversity%22+OR+%22ec
[truncated: 163,392 more chars]
